# Supplementary material for: Virtual Colon: spatiotemporal modeling of metabolic interactions in a computational colonic environment
Source: mSystems. 2025 Dec 3;11(1):e01391-25. doi: 10.1128/msystems.01391-25 (PMC12817927; doi:10.1128/msystems.01391-25)
Supplement: Table S3 — Predicted interactions in SIHUMIx. [file msystems.01391-25-s0003.xlsx]

## Sheet: Description
Predicted interactions in SIHUMIx

## Sheet: S3_Table_SIHUMIx_interactions
producer	consumer	metabolite	sim_step	prod.flux	cons.flux	sim
lumen_Escherichia_coli	inner_Anaerostipes_caccae	EX_gal(e)	1	50.1639	-0.0418393	GSM2354402
lumen_Escherichia_coli	inner_Blautia_producta	EX_gal(e)	1	50.1639	-0.0418393	GSM2354402
lumen_Escherichia_coli	inner_Clostridium_butyricum	EX_gal(e)	1	50.1639	-0.0418393	GSM2354402
lumen_Escherichia_coli	inner_Clostridium_ramosum	EX_gal(e)	1	50.1639	-0.0418393	GSM2354402
lumen_Escherichia_coli	inner_Lactobacillus_plantarum	EX_gal(e)	1	50.1639	-0.0418393	GSM2354402
lumen_Anaerostipes_caccae	inner_Anaerostipes_caccae	EX_h(e)	1	70.3748	-0.936233	GSM2354402
outer_Anaerostipes_caccae	inner_Anaerostipes_caccae	EX_h(e)	1	37.9843	-0.936233	GSM2354402
lumen_Bacteroides_thetaiotaomicron	inner_Anaerostipes_caccae	EX_h(e)	1	155.435	-0.936233	GSM2354402
outer_Bacteroides_thetaiotaomicron	inner_Anaerostipes_caccae	EX_h(e)	1	129.345	-0.936233	GSM2354402
inner_Bacteroides_thetaiotaomicron	inner_Anaerostipes_caccae	EX_h(e)	1	49.9712	-0.936233	GSM2354402
lumen_Bifidobacterium_longum	inner_Anaerostipes_caccae	EX_h(e)	1	236.561	-0.936233	GSM2354402
outer_Bifidobacterium_longum	inner_Anaerostipes_caccae	EX_h(e)	1	202.121	-0.936233	GSM2354402
inner_Bifidobacterium_longum	inner_Anaerostipes_caccae	EX_h(e)	1	62.1991	-0.936233	GSM2354402
lumen_Blautia_producta	inner_Anaerostipes_caccae	EX_h(e)	1	144.57	-0.936233	GSM2354402
outer_Blautia_producta	inner_Anaerostipes_caccae	EX_h(e)	1	104.921	-0.936233	GSM2354402
inner_Blautia_producta	inner_Anaerostipes_caccae	EX_h(e)	1	32.5847	-0.936233	GSM2354402
lumen_Clostridium_butyricum	inner_Anaerostipes_caccae	EX_h(e)	1	186.18	-0.936233	GSM2354402
outer_Clostridium_butyricum	inner_Anaerostipes_caccae	EX_h(e)	1	120.737	-0.936233	GSM2354402
lumen_Clostridium_ramosum	inner_Anaerostipes_caccae	EX_h(e)	1	92.7257	-0.936233	GSM2354402
outer_Clostridium_ramosum	inner_Anaerostipes_caccae	EX_h(e)	1	48.4258	-0.936233	GSM2354402
inner_Clostridium_ramosum	inner_Anaerostipes_caccae	EX_h(e)	1	3.07876	-0.936233	GSM2354402
lumen_Escherichia_coli	inner_Anaerostipes_caccae	EX_h(e)	1	3.9979	-0.936233	GSM2354402
outer_Escherichia_coli	inner_Anaerostipes_caccae	EX_h(e)	1	6.98218	-0.936233	GSM2354402
lumen_Lactobacillus_plantarum	inner_Anaerostipes_caccae	EX_h(e)	1	197.914	-0.936233	GSM2354402
outer_Lactobacillus_plantarum	inner_Anaerostipes_caccae	EX_h(e)	1	112.613	-0.936233	GSM2354402
lumen_Anaerostipes_caccae	inner_Escherichia_coli	EX_h(e)	1	70.3748	-1.59085	GSM2354402
outer_Anaerostipes_caccae	inner_Escherichia_coli	EX_h(e)	1	37.9843	-1.59085	GSM2354402
lumen_Bacteroides_thetaiotaomicron	inner_Escherichia_coli	EX_h(e)	1	155.435	-1.59085	GSM2354402
outer_Bacteroides_thetaiotaomicron	inner_Escherichia_coli	EX_h(e)	1	129.345	-1.59085	GSM2354402
inner_Bacteroides_thetaiotaomicron	inner_Escherichia_coli	EX_h(e)	1	49.9712	-1.59085	GSM2354402
lumen_Bifidobacterium_longum	inner_Escherichia_coli	EX_h(e)	1	236.561	-1.59085	GSM2354402
outer_Bifidobacterium_longum	inner_Escherichia_coli	EX_h(e)	1	202.121	-1.59085	GSM2354402
inner_Bifidobacterium_longum	inner_Escherichia_coli	EX_h(e)	1	62.1991	-1.59085	GSM2354402
lumen_Blautia_producta	inner_Escherichia_coli	EX_h(e)	1	144.57	-1.59085	GSM2354402
outer_Blautia_producta	inner_Escherichia_coli	EX_h(e)	1	104.921	-1.59085	GSM2354402
inner_Blautia_producta	inner_Escherichia_coli	EX_h(e)	1	32.5847	-1.59085	GSM2354402
lumen_Clostridium_butyricum	inner_Escherichia_coli	EX_h(e)	1	186.18	-1.59085	GSM2354402
outer_Clostridium_butyricum	inner_Escherichia_coli	EX_h(e)	1	120.737	-1.59085	GSM2354402
lumen_Clostridium_ramosum	inner_Escherichia_coli	EX_h(e)	1	92.7257	-1.59085	GSM2354402
outer_Clostridium_ramosum	inner_Escherichia_coli	EX_h(e)	1	48.4258	-1.59085	GSM2354402
inner_Clostridium_ramosum	inner_Escherichia_coli	EX_h(e)	1	3.07876	-1.59085	GSM2354402
lumen_Escherichia_coli	inner_Escherichia_coli	EX_h(e)	1	3.9979	-1.59085	GSM2354402
outer_Escherichia_coli	inner_Escherichia_coli	EX_h(e)	1	6.98218	-1.59085	GSM2354402
lumen_Lactobacillus_plantarum	inner_Escherichia_coli	EX_h(e)	1	197.914	-1.59085	GSM2354402
outer_Lactobacillus_plantarum	inner_Escherichia_coli	EX_h(e)	1	112.613	-1.59085	GSM2354402
lumen_Anaerostipes_caccae	inner_Lactobacillus_plantarum	EX_h(e)	1	70.3748	-0.531756	GSM2354402
outer_Anaerostipes_caccae	inner_Lactobacillus_plantarum	EX_h(e)	1	37.9843	-0.531756	GSM2354402
lumen_Bacteroides_thetaiotaomicron	inner_Lactobacillus_plantarum	EX_h(e)	1	155.435	-0.531756	GSM2354402
outer_Bacteroides_thetaiotaomicron	inner_Lactobacillus_plantarum	EX_h(e)	1	129.345	-0.531756	GSM2354402
inner_Bacteroides_thetaiotaomicron	inner_Lactobacillus_plantarum	EX_h(e)	1	49.9712	-0.531756	GSM2354402
lumen_Bifidobacterium_longum	inner_Lactobacillus_plantarum	EX_h(e)	1	236.561	-0.531756	GSM2354402
outer_Bifidobacterium_longum	inner_Lactobacillus_plantarum	EX_h(e)	1	202.121	-0.531756	GSM2354402
inner_Bifidobacterium_longum	inner_Lactobacillus_plantarum	EX_h(e)	1	62.1991	-0.531756	GSM2354402
lumen_Blautia_producta	inner_Lactobacillus_plantarum	EX_h(e)	1	144.57	-0.531756	GSM2354402
outer_Blautia_producta	inner_Lactobacillus_plantarum	EX_h(e)	1	104.921	-0.531756	GSM2354402
inner_Blautia_producta	inner_Lactobacillus_plantarum	EX_h(e)	1	32.5847	-0.531756	GSM2354402
lumen_Clostridium_butyricum	inner_Lactobacillus_plantarum	EX_h(e)	1	186.18	-0.531756	GSM2354402
outer_Clostridium_butyricum	inner_Lactobacillus_plantarum	EX_h(e)	1	120.737	-0.531756	GSM2354402
lumen_Clostridium_ramosum	inner_Lactobacillus_plantarum	EX_h(e)	1	92.7257	-0.531756	GSM2354402
outer_Clostridium_ramosum	inner_Lactobacillus_plantarum	EX_h(e)	1	48.4258	-0.531756	GSM2354402
inner_Clostridium_ramosum	inner_Lactobacillus_plantarum	EX_h(e)	1	3.07876	-0.531756	GSM2354402
lumen_Escherichia_coli	inner_Lactobacillus_plantarum	EX_h(e)	1	3.9979	-0.531756	GSM2354402
outer_Escherichia_coli	inner_Lactobacillus_plantarum	EX_h(e)	1	6.98218	-0.531756	GSM2354402
lumen_Lactobacillus_plantarum	inner_Lactobacillus_plantarum	EX_h(e)	1	197.914	-0.531756	GSM2354402
outer_Lactobacillus_plantarum	inner_Lactobacillus_plantarum	EX_h(e)	1	112.613	-0.531756	GSM2354402
recon2.2_GSM2354402	inner_Anaerostipes_caccae	EX_h2o(e)	1	16.2831	-53.4626	GSM2354402
recon2.2_GSM2354402	inner_Clostridium_butyricum	EX_h2o(e)	1	16.2831	-126.68	GSM2354402
recon2.2_GSM2354402	lumen_Clostridium_ramosum	EX_h2o(e)	1	16.2831	-68.1774	GSM2354402
recon2.2_GSM2354402	outer_Clostridium_ramosum	EX_h2o(e)	1	16.2831	-35.7733	GSM2354402
recon2.2_GSM2354402	inner_Clostridium_ramosum	EX_h2o(e)	1	16.2831	-56.9052	GSM2354402
recon2.2_GSM2354402	lumen_Escherichia_coli	EX_h2o(e)	1	16.2831	-1274.07	GSM2354402
recon2.2_GSM2354402	outer_Escherichia_coli	EX_h2o(e)	1	16.2831	-402.483	GSM2354402
recon2.2_GSM2354402	inner_Escherichia_coli	EX_h2o(e)	1	16.2831	-98.0636	GSM2354402
recon2.2_GSM2354402	inner_Lactobacillus_plantarum	EX_h2o(e)	1	16.2831	-41.9312	GSM2354402
lumen_Anaerostipes_caccae	lumen_Escherichia_coli	EX_ac(e)	2	34.3481	-0.253941	GSM2354402
outer_Anaerostipes_caccae	lumen_Escherichia_coli	EX_ac(e)	2	14.9183	-0.253941	GSM2354402
inner_Anaerostipes_caccae	lumen_Escherichia_coli	EX_ac(e)	2	2.87513	-0.253941	GSM2354402
lumen_Bacteroides_thetaiotaomicron	lumen_Escherichia_coli	EX_ac(e)	2	65.4123	-0.253941	GSM2354402
outer_Bacteroides_thetaiotaomicron	lumen_Escherichia_coli	EX_ac(e)	2	29.3454	-0.253941	GSM2354402
inner_Bacteroides_thetaiotaomicron	lumen_Escherichia_coli	EX_ac(e)	2	8.2618	-0.253941	GSM2354402
lumen_Bifidobacterium_longum	lumen_Escherichia_coli	EX_ac(e)	2	188.378	-0.253941	GSM2354402
outer_Bifidobacterium_longum	lumen_Escherichia_coli	EX_ac(e)	2	81.6559	-0.253941	GSM2354402
inner_Bifidobacterium_longum	lumen_Escherichia_coli	EX_ac(e)	2	20.8226	-0.253941	GSM2354402
lumen_Blautia_producta	lumen_Escherichia_coli	EX_ac(e)	2	32.9216	-0.253941	GSM2354402
outer_Blautia_producta	lumen_Escherichia_coli	EX_ac(e)	2	25.4056	-0.253941	GSM2354402
inner_Blautia_producta	lumen_Escherichia_coli	EX_ac(e)	2	6.47187	-0.253941	GSM2354402
lumen_Clostridium_butyricum	lumen_Escherichia_coli	EX_ac(e)	2	10.9822	-0.253941	GSM2354402
outer_Clostridium_butyricum	lumen_Escherichia_coli	EX_ac(e)	2	16.0594	-0.253941	GSM2354402
inner_Clostridium_butyricum	lumen_Escherichia_coli	EX_ac(e)	2	5.41508	-0.253941	GSM2354402
lumen_Clostridium_ramosum	lumen_Escherichia_coli	EX_ac(e)	2	117.332	-0.253941	GSM2354402
outer_Clostridium_ramosum	lumen_Escherichia_coli	EX_ac(e)	2	61.584	-0.253941	GSM2354402
inner_Clostridium_ramosum	lumen_Escherichia_coli	EX_ac(e)	2	17.2662	-0.253941	GSM2354402
outer_Escherichia_coli	lumen_Escherichia_coli	EX_ac(e)	2	0.0223736	-0.253941	GSM2354402
lumen_Lactobacillus_plantarum	lumen_Escherichia_coli	EX_ac(e)	2	78.4143	-0.253941	GSM2354402
outer_Lactobacillus_plantarum	lumen_Escherichia_coli	EX_ac(e)	2	76.9046	-0.253941	GSM2354402
inner_Lactobacillus_plantarum	lumen_Escherichia_coli	EX_ac(e)	2	15.6093	-0.253941	GSM2354402
lumen_Anaerostipes_caccae	inner_Escherichia_coli	EX_ac(e)	2	34.3481	-0.278782	GSM2354402
outer_Anaerostipes_caccae	inner_Escherichia_coli	EX_ac(e)	2	14.9183	-0.278782	GSM2354402
inner_Anaerostipes_caccae	inner_Escherichia_coli	EX_ac(e)	2	2.87513	-0.278782	GSM2354402
lumen_Bacteroides_thetaiotaomicron	inner_Escherichia_coli	EX_ac(e)	2	65.4123	-0.278782	GSM2354402
outer_Bacteroides_thetaiotaomicron	inner_Escherichia_coli	EX_ac(e)	2	29.3454	-0.278782	GSM2354402
inner_Bacteroides_thetaiotaomicron	inner_Escherichia_coli	EX_ac(e)	2	8.2618	-0.278782	GSM2354402
lumen_Bifidobacterium_longum	inner_Escherichia_coli	EX_ac(e)	2	188.378	-0.278782	GSM2354402
outer_Bifidobacterium_longum	inner_Escherichia_coli	EX_ac(e)	2	81.6559	-0.278782	GSM2354402
inner_Bifidobacterium_longum	inner_Escherichia_coli	EX_ac(e)	2	20.8226	-0.278782	GSM2354402
lumen_Blautia_producta	inner_Escherichia_coli	EX_ac(e)	2	32.9216	-0.278782	GSM2354402
outer_Blautia_producta	inner_Escherichia_coli	EX_ac(e)	2	25.4056	-0.278782	GSM2354402
inner_Blautia_producta	inner_Escherichia_coli	EX_ac(e)	2	6.47187	-0.278782	GSM2354402
lumen_Clostridium_butyricum	inner_Escherichia_coli	EX_ac(e)	2	10.9822	-0.278782	GSM2354402
outer_Clostridium_butyricum	inner_Escherichia_coli	EX_ac(e)	2	16.0594	-0.278782	GSM2354402
inner_Clostridium_butyricum	inner_Escherichia_coli	EX_ac(e)	2	5.41508	-0.278782	GSM2354402
lumen_Clostridium_ramosum	inner_Escherichia_coli	EX_ac(e)	2	117.332	-0.278782	GSM2354402
outer_Clostridium_ramosum	inner_Escherichia_coli	EX_ac(e)	2	61.584	-0.278782	GSM2354402
inner_Clostridium_ramosum	inner_Escherichia_coli	EX_ac(e)	2	17.2662	-0.278782	GSM2354402
outer_Escherichia_coli	inner_Escherichia_coli	EX_ac(e)	2	0.0223736	-0.278782	GSM2354402
lumen_Lactobacillus_plantarum	inner_Escherichia_coli	EX_ac(e)	2	78.4143	-0.278782	GSM2354402
outer_Lactobacillus_plantarum	inner_Escherichia_coli	EX_ac(e)	2	76.9046	-0.278782	GSM2354402
inner_Lactobacillus_plantarum	inner_Escherichia_coli	EX_ac(e)	2	15.6093	-0.278782	GSM2354402
lumen_Bifidobacterium_longum	recon2.2_GSM2354402	EX_akg(e)	2	4.43853	-0.15323	GSM2354402
outer_Bifidobacterium_longum	recon2.2_GSM2354402	EX_akg(e)	2	1.92108	-0.15323	GSM2354402
inner_Bifidobacterium_longum	recon2.2_GSM2354402	EX_akg(e)	2	0.488186	-0.15323	GSM2354402
lumen_Bifidobacterium_longum	lumen_Bacteroides_thetaiotaomicron	EX_akg(e)	2	4.43853	-0.015323	GSM2354402
outer_Bifidobacterium_longum	lumen_Bacteroides_thetaiotaomicron	EX_akg(e)	2	1.92108	-0.015323	GSM2354402
inner_Bifidobacterium_longum	lumen_Bacteroides_thetaiotaomicron	EX_akg(e)	2	0.488186	-0.015323	GSM2354402
lumen_Bifidobacterium_longum	outer_Bacteroides_thetaiotaomicron	EX_akg(e)	2	4.43853	-0.008756	GSM2354402
outer_Bifidobacterium_longum	outer_Bacteroides_thetaiotaomicron	EX_akg(e)	2	1.92108	-0.008756	GSM2354402
inner_Bifidobacterium_longum	outer_Bacteroides_thetaiotaomicron	EX_akg(e)	2	0.488186	-0.008756	GSM2354402
lumen_Bifidobacterium_longum	inner_Bacteroides_thetaiotaomicron	EX_akg(e)	2	4.43853	-0.002189	GSM2354402
outer_Bifidobacterium_longum	inner_Bacteroides_thetaiotaomicron	EX_akg(e)	2	1.92108	-0.002189	GSM2354402
inner_Bifidobacterium_longum	inner_Bacteroides_thetaiotaomicron	EX_akg(e)	2	0.488186	-0.002189	GSM2354402
lumen_Bifidobacterium_longum	lumen_Escherichia_coli	EX_akg(e)	2	4.43853	-0.010945	GSM2354402
outer_Bifidobacterium_longum	lumen_Escherichia_coli	EX_akg(e)	2	1.92108	-0.010945	GSM2354402
inner_Bifidobacterium_longum	lumen_Escherichia_coli	EX_akg(e)	2	0.488186	-0.010945	GSM2354402
lumen_Bifidobacterium_longum	outer_Escherichia_coli	EX_akg(e)	2	4.43853	-0.006567	GSM2354402
outer_Bifidobacterium_longum	outer_Escherichia_coli	EX_akg(e)	2	1.92108	-0.006567	GSM2354402
inner_Bifidobacterium_longum	outer_Escherichia_coli	EX_akg(e)	2	0.488186	-0.006567	GSM2354402
lumen_Bifidobacterium_longum	inner_Escherichia_coli	EX_akg(e)	2	4.43853	-0.002189	GSM2354402
outer_Bifidobacterium_longum	inner_Escherichia_coli	EX_akg(e)	2	1.92108	-0.002189	GSM2354402
inner_Bifidobacterium_longum	inner_Escherichia_coli	EX_akg(e)	2	0.488186	-0.002189	GSM2354402
lumen_Bifidobacterium_longum	inner_Lactobacillus_plantarum	EX_akg(e)	2	4.43853	-0.002189	GSM2354402
outer_Bifidobacterium_longum	inner_Lactobacillus_plantarum	EX_akg(e)	2	1.92108	-0.002189	GSM2354402
inner_Bifidobacterium_longum	inner_Lactobacillus_plantarum	EX_akg(e)	2	0.488186	-0.002189	GSM2354402
lumen_Clostridium_butyricum	recon2.2_GSM2354402	EX_ala_L(e)	2	1.54399	-0.229036	GSM2354402
outer_Clostridium_butyricum	recon2.2_GSM2354402	EX_ala_L(e)	2	2.80173	-0.229036	GSM2354402
inner_Clostridium_butyricum	recon2.2_GSM2354402	EX_ala_L(e)	2	0.964617	-0.229036	GSM2354402
outer_Escherichia_coli	recon2.2_GSM2354402	EX_ala_L(e)	2	2.67576	-0.229036	GSM2354402
inner_Lactobacillus_plantarum	recon2.2_GSM2354402	EX_ala_L(e)	2	18.2505	-0.229036	GSM2354402
lumen_Clostridium_butyricum	inner_Escherichia_coli	EX_ala_L(e)	2	1.54399	-0.00327195	GSM2354402
outer_Clostridium_butyricum	inner_Escherichia_coli	EX_ala_L(e)	2	2.80173	-0.00327195	GSM2354402
inner_Clostridium_butyricum	inner_Escherichia_coli	EX_ala_L(e)	2	0.964617	-0.00327195	GSM2354402
outer_Escherichia_coli	inner_Escherichia_coli	EX_ala_L(e)	2	2.67576	-0.00327195	GSM2354402
inner_Lactobacillus_plantarum	inner_Escherichia_coli	EX_ala_L(e)	2	18.2505	-0.00327195	GSM2354402
lumen_Bacteroides_thetaiotaomicron	lumen_Escherichia_coli	EX_etoh(e)	2	0.0577846	-0.0258485	GSM2354402
outer_Bacteroides_thetaiotaomicron	lumen_Escherichia_coli	EX_etoh(e)	2	0.0295506	-0.0258485	GSM2354402
inner_Bacteroides_thetaiotaomicron	lumen_Escherichia_coli	EX_etoh(e)	2	0.00834349	-0.0258485	GSM2354402
lumen_Bifidobacterium_longum	lumen_Escherichia_coli	EX_etoh(e)	2	0.0629199	-0.0258485	GSM2354402
outer_Bifidobacterium_longum	lumen_Escherichia_coli	EX_etoh(e)	2	0.0272907	-0.0258485	GSM2354402
inner_Bifidobacterium_longum	lumen_Escherichia_coli	EX_etoh(e)	2	0.00696912	-0.0258485	GSM2354402
lumen_Clostridium_ramosum	lumen_Escherichia_coli	EX_etoh(e)	2	29.4912	-0.0258485	GSM2354402
outer_Clostridium_ramosum	lumen_Escherichia_coli	EX_etoh(e)	2	15.4709	-0.0258485	GSM2354402
inner_Clostridium_ramosum	lumen_Escherichia_coli	EX_etoh(e)	2	4.32491	-0.0258485	GSM2354402
outer_Escherichia_coli	lumen_Escherichia_coli	EX_etoh(e)	2	0.0779547	-0.0258485	GSM2354402
inner_Escherichia_coli	lumen_Escherichia_coli	EX_etoh(e)	2	22.375	-0.0258485	GSM2354402
lumen_Clostridium_butyricum	recon2.2_GSM2354402	EX_gly(e)	2	0.518832	-0.143138	GSM2354402
outer_Clostridium_butyricum	recon2.2_GSM2354402	EX_gly(e)	2	1.77541	-0.143138	GSM2354402
inner_Clostridium_butyricum	recon2.2_GSM2354402	EX_gly(e)	2	0.601252	-0.143138	GSM2354402
lumen_Escherichia_coli	recon2.2_GSM2354402	EX_gly(e)	2	5.1348	-0.143138	GSM2354402
outer_Escherichia_coli	recon2.2_GSM2354402	EX_gly(e)	2	6.99616	-0.143138	GSM2354402
inner_Lactobacillus_plantarum	recon2.2_GSM2354402	EX_gly(e)	2	0.0227528	-0.143138	GSM2354402
lumen_Clostridium_butyricum	lumen_Anaerostipes_caccae	EX_gly(e)	2	0.518832	-0.0102241	GSM2354402
outer_Clostridium_butyricum	lumen_Anaerostipes_caccae	EX_gly(e)	2	1.77541	-0.0102241	GSM2354402
inner_Clostridium_butyricum	lumen_Anaerostipes_caccae	EX_gly(e)	2	0.601252	-0.0102241	GSM2354402
lumen_Escherichia_coli	lumen_Anaerostipes_caccae	EX_gly(e)	2	5.1348	-0.0102241	GSM2354402
outer_Escherichia_coli	lumen_Anaerostipes_caccae	EX_gly(e)	2	6.99616	-0.0102241	GSM2354402
inner_Lactobacillus_plantarum	lumen_Anaerostipes_caccae	EX_gly(e)	2	0.0227528	-0.0102241	GSM2354402
lumen_Clostridium_butyricum	outer_Anaerostipes_caccae	EX_gly(e)	2	0.518832	-0.00613448	GSM2354402
outer_Clostridium_butyricum	outer_Anaerostipes_caccae	EX_gly(e)	2	1.77541	-0.00613448	GSM2354402
inner_Clostridium_butyricum	outer_Anaerostipes_caccae	EX_gly(e)	2	0.601252	-0.00613448	GSM2354402
lumen_Escherichia_coli	outer_Anaerostipes_caccae	EX_gly(e)	2	5.1348	-0.00613448	GSM2354402
outer_Escherichia_coli	outer_Anaerostipes_caccae	EX_gly(e)	2	6.99616	-0.00613448	GSM2354402
inner_Lactobacillus_plantarum	outer_Anaerostipes_caccae	EX_gly(e)	2	0.0227528	-0.00613448	GSM2354402
lumen_Clostridium_butyricum	outer_Bifidobacterium_longum	EX_gly(e)	2	0.518832	-0.00613448	GSM2354402
outer_Clostridium_butyricum	outer_Bifidobacterium_longum	EX_gly(e)	2	1.77541	-0.00613448	GSM2354402
inner_Clostridium_butyricum	outer_Bifidobacterium_longum	EX_gly(e)	2	0.601252	-0.00613448	GSM2354402
lumen_Escherichia_coli	outer_Bifidobacterium_longum	EX_gly(e)	2	5.1348	-0.00613448	GSM2354402
outer_Escherichia_coli	outer_Bifidobacterium_longum	EX_gly(e)	2	6.99616	-0.00613448	GSM2354402
inner_Lactobacillus_plantarum	outer_Bifidobacterium_longum	EX_gly(e)	2	0.0227528	-0.00613448	GSM2354402
lumen_Clostridium_butyricum	inner_Bifidobacterium_longum	EX_gly(e)	2	0.518832	-0.00204483	GSM2354402
outer_Clostridium_butyricum	inner_Bifidobacterium_longum	EX_gly(e)	2	1.77541	-0.00204483	GSM2354402
inner_Clostridium_butyricum	inner_Bifidobacterium_longum	EX_gly(e)	2	0.601252	-0.00204483	GSM2354402
lumen_Escherichia_coli	inner_Bifidobacterium_longum	EX_gly(e)	2	5.1348	-0.00204483	GSM2354402
outer_Escherichia_coli	inner_Bifidobacterium_longum	EX_gly(e)	2	6.99616	-0.00204483	GSM2354402
inner_Lactobacillus_plantarum	inner_Bifidobacterium_longum	EX_gly(e)	2	0.0227528	-0.00204483	GSM2354402
lumen_Clostridium_butyricum	lumen_Blautia_producta	EX_gly(e)	2	0.518832	-0.0102241	GSM2354402
outer_Clostridium_butyricum	lumen_Blautia_producta	EX_gly(e)	2	1.77541	-0.0102241	GSM2354402
inner_Clostridium_butyricum	lumen_Blautia_producta	EX_gly(e)	2	0.601252	-0.0102241	GSM2354402
lumen_Escherichia_coli	lumen_Blautia_producta	EX_gly(e)	2	5.1348	-0.0102241	GSM2354402
outer_Escherichia_coli	lumen_Blautia_producta	EX_gly(e)	2	6.99616	-0.0102241	GSM2354402
inner_Lactobacillus_plantarum	lumen_Blautia_producta	EX_gly(e)	2	0.0227528	-0.0102241	GSM2354402
lumen_Clostridium_butyricum	outer_Blautia_producta	EX_gly(e)	2	0.518832	-0.0081793	GSM2354402
outer_Clostridium_butyricum	outer_Blautia_producta	EX_gly(e)	2	1.77541	-0.0081793	GSM2354402
inner_Clostridium_butyricum	outer_Blautia_producta	EX_gly(e)	2	0.601252	-0.0081793	GSM2354402
lumen_Escherichia_coli	outer_Blautia_producta	EX_gly(e)	2	5.1348	-0.0081793	GSM2354402
outer_Escherichia_coli	outer_Blautia_producta	EX_gly(e)	2	6.99616	-0.0081793	GSM2354402
inner_Lactobacillus_plantarum	outer_Blautia_producta	EX_gly(e)	2	0.0227528	-0.0081793	GSM2354402
lumen_Clostridium_butyricum	inner_Blautia_producta	EX_gly(e)	2	0.518832	-0.00204483	GSM2354402
outer_Clostridium_butyricum	inner_Blautia_producta	EX_gly(e)	2	1.77541	-0.00204483	GSM2354402
inner_Clostridium_butyricum	inner_Blautia_producta	EX_gly(e)	2	0.601252	-0.00204483	GSM2354402
lumen_Escherichia_coli	inner_Blautia_producta	EX_gly(e)	2	5.1348	-0.00204483	GSM2354402
outer_Escherichia_coli	inner_Blautia_producta	EX_gly(e)	2	6.99616	-0.00204483	GSM2354402
inner_Lactobacillus_plantarum	inner_Blautia_producta	EX_gly(e)	2	0.0227528	-0.00204483	GSM2354402
lumen_Clostridium_butyricum	lumen_Clostridium_ramosum	EX_gly(e)	2	0.518832	-0.00408965	GSM2354402
outer_Clostridium_butyricum	lumen_Clostridium_ramosum	EX_gly(e)	2	1.77541	-0.00408965	GSM2354402
inner_Clostridium_butyricum	lumen_Clostridium_ramosum	EX_gly(e)	2	0.601252	-0.00408965	GSM2354402
lumen_Escherichia_coli	lumen_Clostridium_ramosum	EX_gly(e)	2	5.1348	-0.00408965	GSM2354402
outer_Escherichia_coli	lumen_Clostridium_ramosum	EX_gly(e)	2	6.99616	-0.00408965	GSM2354402
inner_Lactobacillus_plantarum	lumen_Clostridium_ramosum	EX_gly(e)	2	0.0227528	-0.00408965	GSM2354402
lumen_Clostridium_butyricum	outer_Clostridium_ramosum	EX_gly(e)	2	0.518832	-0.00613448	GSM2354402
outer_Clostridium_butyricum	outer_Clostridium_ramosum	EX_gly(e)	2	1.77541	-0.00613448	GSM2354402
inner_Clostridium_butyricum	outer_Clostridium_ramosum	EX_gly(e)	2	0.601252	-0.00613448	GSM2354402
lumen_Escherichia_coli	outer_Clostridium_ramosum	EX_gly(e)	2	5.1348	-0.00613448	GSM2354402
outer_Escherichia_coli	outer_Clostridium_ramosum	EX_gly(e)	2	6.99616	-0.00613448	GSM2354402
inner_Lactobacillus_plantarum	outer_Clostridium_ramosum	EX_gly(e)	2	0.0227528	-0.00613448	GSM2354402
lumen_Clostridium_butyricum	inner_Escherichia_coli	EX_gly(e)	2	0.518832	-0.00204483	GSM2354402
outer_Clostridium_butyricum	inner_Escherichia_coli	EX_gly(e)	2	1.77541	-0.00204483	GSM2354402
inner_Clostridium_butyricum	inner_Escherichia_coli	EX_gly(e)	2	0.601252	-0.00204483	GSM2354402
lumen_Escherichia_coli	inner_Escherichia_coli	EX_gly(e)	2	5.1348	-0.00204483	GSM2354402
outer_Escherichia_coli	inner_Escherichia_coli	EX_gly(e)	2	6.99616	-0.00204483	GSM2354402
inner_Lactobacillus_plantarum	inner_Escherichia_coli	EX_gly(e)	2	0.0227528	-0.00204483	GSM2354402
lumen_Clostridium_butyricum	lumen_Lactobacillus_plantarum	EX_gly(e)	2	0.518832	-0.00613448	GSM2354402
outer_Clostridium_butyricum	lumen_Lactobacillus_plantarum	EX_gly(e)	2	1.77541	-0.00613448	GSM2354402
inner_Clostridium_butyricum	lumen_Lactobacillus_plantarum	EX_gly(e)	2	0.601252	-0.00613448	GSM2354402
lumen_Escherichia_coli	lumen_Lactobacillus_plantarum	EX_gly(e)	2	5.1348	-0.00613448	GSM2354402
outer_Escherichia_coli	lumen_Lactobacillus_plantarum	EX_gly(e)	2	6.99616	-0.00613448	GSM2354402
inner_Lactobacillus_plantarum	lumen_Lactobacillus_plantarum	EX_gly(e)	2	0.0227528	-0.00613448	GSM2354402
lumen_Clostridium_butyricum	outer_Lactobacillus_plantarum	EX_gly(e)	2	0.518832	-0.00613448	GSM2354402
outer_Clostridium_butyricum	outer_Lactobacillus_plantarum	EX_gly(e)	2	1.77541	-0.00613448	GSM2354402
inner_Clostridium_butyricum	outer_Lactobacillus_plantarum	EX_gly(e)	2	0.601252	-0.00613448	GSM2354402
lumen_Escherichia_coli	outer_Lactobacillus_plantarum	EX_gly(e)	2	5.1348	-0.00613448	GSM2354402
outer_Escherichia_coli	outer_Lactobacillus_plantarum	EX_gly(e)	2	6.99616	-0.00613448	GSM2354402
inner_Lactobacillus_plantarum	outer_Lactobacillus_plantarum	EX_gly(e)	2	0.0227528	-0.00613448	GSM2354402
lumen_Bifidobacterium_longum	inner_Lactobacillus_plantarum	EX_glyc(e)	2	0.158767	-0.000484213	GSM2354402
outer_Bifidobacterium_longum	inner_Lactobacillus_plantarum	EX_glyc(e)	2	0.0688629	-0.000484213	GSM2354402
inner_Bifidobacterium_longum	inner_Lactobacillus_plantarum	EX_glyc(e)	2	0.0175853	-0.000484213	GSM2354402
lumen_Escherichia_coli	inner_Lactobacillus_plantarum	EX_glyc(e)	2	1.24988	-0.000484213	GSM2354402
outer_Escherichia_coli	inner_Lactobacillus_plantarum	EX_glyc(e)	2	0.721055	-0.000484213	GSM2354402
inner_Escherichia_coli	inner_Lactobacillus_plantarum	EX_glyc(e)	2	0.214624	-0.000484213	GSM2354402
lumen_Lactobacillus_plantarum	inner_Lactobacillus_plantarum	EX_glyc(e)	2	0.0778931	-0.000484213	GSM2354402
outer_Lactobacillus_plantarum	inner_Lactobacillus_plantarum	EX_glyc(e)	2	0.076439	-0.000484213	GSM2354402
recon2.2_GSM2354402	lumen_Clostridium_ramosum	EX_h2o(e)	2	114.78	-81.4983	GSM2354402
recon2.2_GSM2354402	outer_Clostridium_ramosum	EX_h2o(e)	2	114.78	-42.8235	GSM2354402
recon2.2_GSM2354402	inner_Clostridium_ramosum	EX_h2o(e)	2	114.78	-11.9883	GSM2354402
recon2.2_GSM2354402	lumen_Escherichia_coli	EX_h2o(e)	2	114.78	-1058.12	GSM2354402
recon2.2_GSM2354402	outer_Escherichia_coli	EX_h2o(e)	2	114.78	-600.187	GSM2354402
recon2.2_GSM2354402	inner_Escherichia_coli	EX_h2o(e)	2	114.78	-176.135	GSM2354402
inner_Escherichia_coli	recon2.2_GSM2354402	EX_ile_L(e)	2	1.96982	-0.0763099	GSM2354402
inner_Escherichia_coli	lumen_Anaerostipes_caccae	EX_ile_L(e)	2	1.96982	-0.00272536	GSM2354402
inner_Escherichia_coli	outer_Anaerostipes_caccae	EX_ile_L(e)	2	1.96982	-0.00408803	GSM2354402
inner_Escherichia_coli	inner_Anaerostipes_caccae	EX_ile_L(e)	2	1.96982	-0.00136268	GSM2354402
inner_Escherichia_coli	lumen_Bifidobacterium_longum	EX_ile_L(e)	2	1.96982	-0.00817607	GSM2354402
inner_Escherichia_coli	outer_Bifidobacterium_longum	EX_ile_L(e)	2	1.96982	-0.00408803	GSM2354402
inner_Escherichia_coli	inner_Bifidobacterium_longum	EX_ile_L(e)	2	1.96982	-0.00136268	GSM2354402
inner_Escherichia_coli	lumen_Blautia_producta	EX_ile_L(e)	2	1.96982	-0.00681339	GSM2354402
inner_Escherichia_coli	outer_Clostridium_butyricum	EX_ile_L(e)	2	1.96982	-0.00272536	GSM2354402
inner_Escherichia_coli	lumen_Escherichia_coli	EX_ile_L(e)	2	1.96982	-0.00545071	GSM2354402
inner_Escherichia_coli	outer_Escherichia_coli	EX_ile_L(e)	2	1.96982	-0.00272536	GSM2354402
inner_Escherichia_coli	lumen_Lactobacillus_plantarum	EX_ile_L(e)	2	1.96982	-0.00408803	GSM2354402
inner_Escherichia_coli	outer_Lactobacillus_plantarum	EX_ile_L(e)	2	1.96982	-0.00408803	GSM2354402
inner_Escherichia_coli	inner_Lactobacillus_plantarum	EX_ile_L(e)	2	1.96982	-0.00136268	GSM2354402
lumen_Bifidobacterium_longum	lumen_Escherichia_coli	EX_lac_D(e)	2	95.9061	-0.0782908	GSM2354402
lumen_Lactobacillus_plantarum	lumen_Escherichia_coli	EX_lac_D(e)	2	60.0391	-0.0782908	GSM2354402
outer_Lactobacillus_plantarum	lumen_Escherichia_coli	EX_lac_D(e)	2	58.9715	-0.0782908	GSM2354402
inner_Lactobacillus_plantarum	lumen_Escherichia_coli	EX_lac_D(e)	2	0.886235	-0.0782908	GSM2354402
lumen_Bifidobacterium_longum	outer_Escherichia_coli	EX_lac_D(e)	2	95.9061	-0.156582	GSM2354402
lumen_Lactobacillus_plantarum	outer_Escherichia_coli	EX_lac_D(e)	2	60.0391	-0.156582	GSM2354402
outer_Lactobacillus_plantarum	outer_Escherichia_coli	EX_lac_D(e)	2	58.9715	-0.156582	GSM2354402
inner_Lactobacillus_plantarum	outer_Escherichia_coli	EX_lac_D(e)	2	0.886235	-0.156582	GSM2354402
lumen_Bifidobacterium_longum	inner_Escherichia_coli	EX_lac_D(e)	2	95.9061	-0.0782909	GSM2354402
lumen_Lactobacillus_plantarum	inner_Escherichia_coli	EX_lac_D(e)	2	60.0391	-0.0782909	GSM2354402
outer_Lactobacillus_plantarum	inner_Escherichia_coli	EX_lac_D(e)	2	58.9715	-0.0782909	GSM2354402
inner_Lactobacillus_plantarum	inner_Escherichia_coli	EX_lac_D(e)	2	0.886235	-0.0782909	GSM2354402
outer_Bifidobacterium_longum	recon2.2_GSM2354402	EX_lac_L(e)	2	41.5916	-0.578005	GSM2354402
inner_Bifidobacterium_longum	recon2.2_GSM2354402	EX_lac_L(e)	2	10.6173	-0.578005	GSM2354402
outer_Bifidobacterium_longum	lumen_Escherichia_coli	EX_lac_L(e)	2	41.5916	-0.00825721	GSM2354402
inner_Bifidobacterium_longum	lumen_Escherichia_coli	EX_lac_L(e)	2	10.6173	-0.00825721	GSM2354402
outer_Bifidobacterium_longum	outer_Escherichia_coli	EX_lac_L(e)	2	41.5916	-0.0165144	GSM2354402
inner_Bifidobacterium_longum	outer_Escherichia_coli	EX_lac_L(e)	2	10.6173	-0.0165144	GSM2354402
outer_Bifidobacterium_longum	inner_Escherichia_coli	EX_lac_L(e)	2	41.5916	-0.00825721	GSM2354402
inner_Bifidobacterium_longum	inner_Escherichia_coli	EX_lac_L(e)	2	10.6173	-0.00825721	GSM2354402
lumen_Blautia_producta	lumen_Escherichia_coli	EX_orn(e)	2	19.5503	-0.044787	GSM2354402
outer_Blautia_producta	lumen_Escherichia_coli	EX_orn(e)	2	15.6478	-0.044787	GSM2354402
inner_Blautia_producta	lumen_Escherichia_coli	EX_orn(e)	2	4.00171	-0.044787	GSM2354402
lumen_Blautia_producta	outer_Escherichia_coli	EX_orn(e)	2	19.5503	-0.0268722	GSM2354402
outer_Blautia_producta	outer_Escherichia_coli	EX_orn(e)	2	15.6478	-0.0268722	GSM2354402
inner_Blautia_producta	outer_Escherichia_coli	EX_orn(e)	2	4.00171	-0.0268722	GSM2354402
lumen_Blautia_producta	inner_Escherichia_coli	EX_orn(e)	2	19.5503	-0.00895739	GSM2354402
outer_Blautia_producta	inner_Escherichia_coli	EX_orn(e)	2	15.6478	-0.00895739	GSM2354402
inner_Blautia_producta	inner_Escherichia_coli	EX_orn(e)	2	4.00171	-0.00895739	GSM2354402
lumen_Blautia_producta	lumen_Lactobacillus_plantarum	EX_orn(e)	2	19.5503	-0.0241954	GSM2354402
outer_Blautia_producta	lumen_Lactobacillus_plantarum	EX_orn(e)	2	15.6478	-0.0241954	GSM2354402
inner_Blautia_producta	lumen_Lactobacillus_plantarum	EX_orn(e)	2	4.00171	-0.0241954	GSM2354402
lumen_Blautia_producta	outer_Lactobacillus_plantarum	EX_orn(e)	2	19.5503	-0.0261233	GSM2354402
outer_Blautia_producta	outer_Lactobacillus_plantarum	EX_orn(e)	2	15.6478	-0.0261233	GSM2354402
inner_Blautia_producta	outer_Lactobacillus_plantarum	EX_orn(e)	2	4.00171	-0.0261233	GSM2354402
lumen_Blautia_producta	inner_Lactobacillus_plantarum	EX_orn(e)	2	19.5503	-0.00895739	GSM2354402
outer_Blautia_producta	inner_Lactobacillus_plantarum	EX_orn(e)	2	15.6478	-0.00895739	GSM2354402
inner_Blautia_producta	inner_Lactobacillus_plantarum	EX_orn(e)	2	4.00171	-0.00895739	GSM2354402
lumen_Blautia_producta	recon2.2_GSM2354402	EX_ppa(e)	2	0.0523928	-0.381718	GSM2354402
outer_Blautia_producta	recon2.2_GSM2354402	EX_ppa(e)	2	0.0415808	-0.381718	GSM2354402
inner_Blautia_producta	recon2.2_GSM2354402	EX_ppa(e)	2	0.00644528	-0.381718	GSM2354402
lumen_Clostridium_butyricum	recon2.2_GSM2354402	EX_ppa(e)	2	2.44427	-0.381718	GSM2354402
outer_Clostridium_butyricum	recon2.2_GSM2354402	EX_ppa(e)	2	3.50099	-0.381718	GSM2354402
inner_Clostridium_butyricum	recon2.2_GSM2354402	EX_ppa(e)	2	1.18567	-0.381718	GSM2354402
lumen_Escherichia_coli	recon2.2_GSM2354402	EX_ppa(e)	2	0.399249	-0.381718	GSM2354402
outer_Escherichia_coli	recon2.2_GSM2354402	EX_ppa(e)	2	0.0615369	-0.381718	GSM2354402
inner_Escherichia_coli	recon2.2_GSM2354402	EX_ppa(e)	2	0.303834	-0.381718	GSM2354402
lumen_Anaerostipes_caccae	recon2.2_GSM2354402	EX_succ(e)	2	4.32878	-14.5404	GSM2354402
outer_Anaerostipes_caccae	recon2.2_GSM2354402	EX_succ(e)	2	1.76696	-14.5404	GSM2354402
inner_Anaerostipes_caccae	recon2.2_GSM2354402	EX_succ(e)	2	0.363044	-14.5404	GSM2354402
lumen_Bacteroides_thetaiotaomicron	recon2.2_GSM2354402	EX_succ(e)	2	125.876	-14.5404	GSM2354402
outer_Bacteroides_thetaiotaomicron	recon2.2_GSM2354402	EX_succ(e)	2	68.4595	-14.5404	GSM2354402
inner_Bacteroides_thetaiotaomicron	recon2.2_GSM2354402	EX_succ(e)	2	19.3587	-14.5404	GSM2354402
lumen_Blautia_producta	recon2.2_GSM2354402	EX_succ(e)	2	98.9385	-14.5404	GSM2354402
outer_Blautia_producta	recon2.2_GSM2354402	EX_succ(e)	2	77.6784	-14.5404	GSM2354402
inner_Blautia_producta	recon2.2_GSM2354402	EX_succ(e)	2	7.87253	-14.5404	GSM2354402
lumen_Clostridium_butyricum	recon2.2_GSM2354402	EX_succ(e)	2	0.961974	-14.5404	GSM2354402
outer_Clostridium_butyricum	recon2.2_GSM2354402	EX_succ(e)	2	2.4396	-14.5404	GSM2354402
inner_Clostridium_butyricum	recon2.2_GSM2354402	EX_succ(e)	2	0.865008	-14.5404	GSM2354402
lumen_Clostridium_ramosum	recon2.2_GSM2354402	EX_succ(e)	2	0.854663	-14.5404	GSM2354402
outer_Clostridium_ramosum	recon2.2_GSM2354402	EX_succ(e)	2	0.448937	-14.5404	GSM2354402
inner_Clostridium_ramosum	recon2.2_GSM2354402	EX_succ(e)	2	0.125425	-14.5404	GSM2354402
lumen_Escherichia_coli	recon2.2_GSM2354402	EX_succ(e)	2	167.293	-14.5404	GSM2354402
outer_Escherichia_coli	recon2.2_GSM2354402	EX_succ(e)	2	102.266	-14.5404	GSM2354402
inner_Escherichia_coli	recon2.2_GSM2354402	EX_succ(e)	2	36.8548	-14.5404	GSM2354402
lumen_Lactobacillus_plantarum	recon2.2_GSM2354402	EX_succ(e)	2	2.13449	-14.5404	GSM2354402
outer_Lactobacillus_plantarum	recon2.2_GSM2354402	EX_succ(e)	2	2.04933	-14.5404	GSM2354402
inner_Lactobacillus_plantarum	recon2.2_GSM2354402	EX_succ(e)	2	18.0776	-14.5404	GSM2354402
recon2.2_GSM2354402	lumen_Anaerostipes_caccae	EX_mal_L(e)	2	55.4707	-0.214209	GSM2354402
recon2.2_GSM2354402	outer_Anaerostipes_caccae	EX_mal_L(e)	2	55.4707	-0.0918038	GSM2354402
recon2.2_GSM2354402	inner_Anaerostipes_caccae	EX_mal_L(e)	2	55.4707	-0.0306013	GSM2354402
recon2.2_GSM2354402	lumen_Blautia_producta	EX_mal_L(e)	2	55.4707	-0.153006	GSM2354402
recon2.2_GSM2354402	outer_Blautia_producta	EX_mal_L(e)	2	55.4707	-0.122405	GSM2354402
recon2.2_GSM2354402	inner_Blautia_producta	EX_mal_L(e)	2	55.4707	-0.0306013	GSM2354402
recon2.2_GSM2354402	lumen_Escherichia_coli	EX_mal_L(e)	2	55.4707	-0.153006	GSM2354402
recon2.2_GSM2354402	outer_Escherichia_coli	EX_mal_L(e)	2	55.4707	-0.0918038	GSM2354402
recon2.2_GSM2354402	inner_Escherichia_coli	EX_mal_L(e)	2	55.4707	-0.0306013	GSM2354402
recon2.2_GSM2354402	inner_Lactobacillus_plantarum	EX_mal_L(e)	2	55.4707	-0.0306013	GSM2354402
lumen_Clostridium_ramosum	lumen_Anaerostipes_caccae	EX_fum(e)	2	0.923083	-0.00264254	GSM2354402
outer_Clostridium_ramosum	lumen_Anaerostipes_caccae	EX_fum(e)	2	0.484888	-0.00264254	GSM2354402
inner_Clostridium_ramosum	lumen_Anaerostipes_caccae	EX_fum(e)	2	0.135458	-0.00264254	GSM2354402
lumen_Clostridium_ramosum	outer_Anaerostipes_caccae	EX_fum(e)	2	0.923083	-0.00113252	GSM2354402
outer_Clostridium_ramosum	outer_Anaerostipes_caccae	EX_fum(e)	2	0.484888	-0.00113252	GSM2354402
inner_Clostridium_ramosum	outer_Anaerostipes_caccae	EX_fum(e)	2	0.135458	-0.00113252	GSM2354402
lumen_Clostridium_ramosum	inner_Anaerostipes_caccae	EX_fum(e)	2	0.923083	-0.000377507	GSM2354402
outer_Clostridium_ramosum	inner_Anaerostipes_caccae	EX_fum(e)	2	0.484888	-0.000377507	GSM2354402
inner_Clostridium_ramosum	inner_Anaerostipes_caccae	EX_fum(e)	2	0.135458	-0.000377507	GSM2354402
lumen_Clostridium_ramosum	lumen_Bacteroides_thetaiotaomicron	EX_fum(e)	2	0.923083	-0.00264254	GSM2354402
outer_Clostridium_ramosum	lumen_Bacteroides_thetaiotaomicron	EX_fum(e)	2	0.484888	-0.00264254	GSM2354402
inner_Clostridium_ramosum	lumen_Bacteroides_thetaiotaomicron	EX_fum(e)	2	0.135458	-0.00264254	GSM2354402
lumen_Clostridium_ramosum	outer_Bacteroides_thetaiotaomicron	EX_fum(e)	2	0.923083	-0.00151003	GSM2354402
outer_Clostridium_ramosum	outer_Bacteroides_thetaiotaomicron	EX_fum(e)	2	0.484888	-0.00151003	GSM2354402
inner_Clostridium_ramosum	outer_Bacteroides_thetaiotaomicron	EX_fum(e)	2	0.135458	-0.00151003	GSM2354402
lumen_Clostridium_ramosum	inner_Bacteroides_thetaiotaomicron	EX_fum(e)	2	0.923083	-0.000377507	GSM2354402
outer_Clostridium_ramosum	inner_Bacteroides_thetaiotaomicron	EX_fum(e)	2	0.484888	-0.000377507	GSM2354402
inner_Clostridium_ramosum	inner_Bacteroides_thetaiotaomicron	EX_fum(e)	2	0.135458	-0.000377507	GSM2354402
lumen_Clostridium_ramosum	lumen_Blautia_producta	EX_fum(e)	2	0.923083	-0.00188753	GSM2354402
outer_Clostridium_ramosum	lumen_Blautia_producta	EX_fum(e)	2	0.484888	-0.00188753	GSM2354402
inner_Clostridium_ramosum	lumen_Blautia_producta	EX_fum(e)	2	0.135458	-0.00188753	GSM2354402
lumen_Clostridium_ramosum	outer_Blautia_producta	EX_fum(e)	2	0.923083	-0.00151003	GSM2354402
outer_Clostridium_ramosum	outer_Blautia_producta	EX_fum(e)	2	0.484888	-0.00151003	GSM2354402
inner_Clostridium_ramosum	outer_Blautia_producta	EX_fum(e)	2	0.135458	-0.00151003	GSM2354402
lumen_Clostridium_ramosum	inner_Blautia_producta	EX_fum(e)	2	0.923083	-0.000377507	GSM2354402
outer_Clostridium_ramosum	inner_Blautia_producta	EX_fum(e)	2	0.484888	-0.000377507	GSM2354402
inner_Clostridium_ramosum	inner_Blautia_producta	EX_fum(e)	2	0.135458	-0.000377507	GSM2354402
lumen_Clostridium_ramosum	lumen_Escherichia_coli	EX_fum(e)	2	0.923083	-0.00188753	GSM2354402
outer_Clostridium_ramosum	lumen_Escherichia_coli	EX_fum(e)	2	0.484888	-0.00188753	GSM2354402
inner_Clostridium_ramosum	lumen_Escherichia_coli	EX_fum(e)	2	0.135458	-0.00188753	GSM2354402
lumen_Clostridium_ramosum	outer_Escherichia_coli	EX_fum(e)	2	0.923083	-0.00113252	GSM2354402
outer_Clostridium_ramosum	outer_Escherichia_coli	EX_fum(e)	2	0.484888	-0.00113252	GSM2354402
inner_Clostridium_ramosum	outer_Escherichia_coli	EX_fum(e)	2	0.135458	-0.00113252	GSM2354402
lumen_Clostridium_ramosum	inner_Escherichia_coli	EX_fum(e)	2	0.923083	-0.000377507	GSM2354402
outer_Clostridium_ramosum	inner_Escherichia_coli	EX_fum(e)	2	0.484888	-0.000377507	GSM2354402
inner_Clostridium_ramosum	inner_Escherichia_coli	EX_fum(e)	2	0.135458	-0.000377507	GSM2354402
lumen_Clostridium_ramosum	inner_Lactobacillus_plantarum	EX_fum(e)	2	0.923083	-0.000377507	GSM2354402
outer_Clostridium_ramosum	inner_Lactobacillus_plantarum	EX_fum(e)	2	0.484888	-0.000377507	GSM2354402
inner_Clostridium_ramosum	inner_Lactobacillus_plantarum	EX_fum(e)	2	0.135458	-0.000377507	GSM2354402
lumen_Clostridium_butyricum	lumen_Anaerostipes_caccae	EX_h2s(e)	2	0.61522	-0.143481	GSM2354402
outer_Clostridium_butyricum	lumen_Anaerostipes_caccae	EX_h2s(e)	2	0.540134	-0.143481	GSM2354402
inner_Clostridium_butyricum	lumen_Anaerostipes_caccae	EX_h2s(e)	2	0.178718	-0.143481	GSM2354402
lumen_Escherichia_coli	lumen_Anaerostipes_caccae	EX_h2s(e)	2	30.8157	-0.143481	GSM2354402
outer_Escherichia_coli	lumen_Anaerostipes_caccae	EX_h2s(e)	2	15.4032	-0.143481	GSM2354402
inner_Escherichia_coli	lumen_Anaerostipes_caccae	EX_h2s(e)	2	7.72206	-0.143481	GSM2354402
lumen_Clostridium_butyricum	outer_Anaerostipes_caccae	EX_h2s(e)	2	0.61522	-0.0614921	GSM2354402
outer_Clostridium_butyricum	outer_Anaerostipes_caccae	EX_h2s(e)	2	0.540134	-0.0614921	GSM2354402
inner_Clostridium_butyricum	outer_Anaerostipes_caccae	EX_h2s(e)	2	0.178718	-0.0614921	GSM2354402
lumen_Escherichia_coli	outer_Anaerostipes_caccae	EX_h2s(e)	2	30.8157	-0.0614921	GSM2354402
outer_Escherichia_coli	outer_Anaerostipes_caccae	EX_h2s(e)	2	15.4032	-0.0614921	GSM2354402
inner_Escherichia_coli	outer_Anaerostipes_caccae	EX_h2s(e)	2	7.72206	-0.0614921	GSM2354402
lumen_Clostridium_butyricum	inner_Anaerostipes_caccae	EX_h2s(e)	2	0.61522	-0.0204974	GSM2354402
outer_Clostridium_butyricum	inner_Anaerostipes_caccae	EX_h2s(e)	2	0.540134	-0.0204974	GSM2354402
inner_Clostridium_butyricum	inner_Anaerostipes_caccae	EX_h2s(e)	2	0.178718	-0.0204974	GSM2354402
lumen_Escherichia_coli	inner_Anaerostipes_caccae	EX_h2s(e)	2	30.8157	-0.0204974	GSM2354402
outer_Escherichia_coli	inner_Anaerostipes_caccae	EX_h2s(e)	2	15.4032	-0.0204974	GSM2354402
inner_Escherichia_coli	inner_Anaerostipes_caccae	EX_h2s(e)	2	7.72206	-0.0204974	GSM2354402
lumen_Clostridium_butyricum	lumen_Bifidobacterium_longum	EX_h2s(e)	2	0.61522	-0.122984	GSM2354402
outer_Clostridium_butyricum	lumen_Bifidobacterium_longum	EX_h2s(e)	2	0.540134	-0.122984	GSM2354402
inner_Clostridium_butyricum	lumen_Bifidobacterium_longum	EX_h2s(e)	2	0.178718	-0.122984	GSM2354402
lumen_Escherichia_coli	lumen_Bifidobacterium_longum	EX_h2s(e)	2	30.8157	-0.122984	GSM2354402
outer_Escherichia_coli	lumen_Bifidobacterium_longum	EX_h2s(e)	2	15.4032	-0.122984	GSM2354402
inner_Escherichia_coli	lumen_Bifidobacterium_longum	EX_h2s(e)	2	7.72206	-0.122984	GSM2354402
lumen_Clostridium_butyricum	outer_Bifidobacterium_longum	EX_h2s(e)	2	0.61522	-0.0614921	GSM2354402
outer_Clostridium_butyricum	outer_Bifidobacterium_longum	EX_h2s(e)	2	0.540134	-0.0614921	GSM2354402
inner_Clostridium_butyricum	outer_Bifidobacterium_longum	EX_h2s(e)	2	0.178718	-0.0614921	GSM2354402
lumen_Escherichia_coli	outer_Bifidobacterium_longum	EX_h2s(e)	2	30.8157	-0.0614921	GSM2354402
outer_Escherichia_coli	outer_Bifidobacterium_longum	EX_h2s(e)	2	15.4032	-0.0614921	GSM2354402
inner_Escherichia_coli	outer_Bifidobacterium_longum	EX_h2s(e)	2	7.72206	-0.0614921	GSM2354402
lumen_Clostridium_butyricum	inner_Bifidobacterium_longum	EX_h2s(e)	2	0.61522	-0.0204974	GSM2354402
outer_Clostridium_butyricum	inner_Bifidobacterium_longum	EX_h2s(e)	2	0.540134	-0.0204974	GSM2354402
inner_Clostridium_butyricum	inner_Bifidobacterium_longum	EX_h2s(e)	2	0.178718	-0.0204974	GSM2354402
lumen_Escherichia_coli	inner_Bifidobacterium_longum	EX_h2s(e)	2	30.8157	-0.0204974	GSM2354402
outer_Escherichia_coli	inner_Bifidobacterium_longum	EX_h2s(e)	2	15.4032	-0.0204974	GSM2354402
inner_Escherichia_coli	inner_Bifidobacterium_longum	EX_h2s(e)	2	7.72206	-0.0204974	GSM2354402
lumen_Clostridium_butyricum	lumen_Blautia_producta	EX_h2s(e)	2	0.61522	-0.102487	GSM2354402
outer_Clostridium_butyricum	lumen_Blautia_producta	EX_h2s(e)	2	0.540134	-0.102487	GSM2354402
inner_Clostridium_butyricum	lumen_Blautia_producta	EX_h2s(e)	2	0.178718	-0.102487	GSM2354402
lumen_Escherichia_coli	lumen_Blautia_producta	EX_h2s(e)	2	30.8157	-0.102487	GSM2354402
outer_Escherichia_coli	lumen_Blautia_producta	EX_h2s(e)	2	15.4032	-0.102487	GSM2354402
inner_Escherichia_coli	lumen_Blautia_producta	EX_h2s(e)	2	7.72206	-0.102487	GSM2354402
lumen_Clostridium_butyricum	outer_Blautia_producta	EX_h2s(e)	2	0.61522	-0.0819894	GSM2354402
outer_Clostridium_butyricum	outer_Blautia_producta	EX_h2s(e)	2	0.540134	-0.0819894	GSM2354402
inner_Clostridium_butyricum	outer_Blautia_producta	EX_h2s(e)	2	0.178718	-0.0819894	GSM2354402
lumen_Escherichia_coli	outer_Blautia_producta	EX_h2s(e)	2	30.8157	-0.0819894	GSM2354402
outer_Escherichia_coli	outer_Blautia_producta	EX_h2s(e)	2	15.4032	-0.0819894	GSM2354402
inner_Escherichia_coli	outer_Blautia_producta	EX_h2s(e)	2	7.72206	-0.0819894	GSM2354402
lumen_Clostridium_butyricum	inner_Blautia_producta	EX_h2s(e)	2	0.61522	-0.0204974	GSM2354402
outer_Clostridium_butyricum	inner_Blautia_producta	EX_h2s(e)	2	0.540134	-0.0204974	GSM2354402
inner_Clostridium_butyricum	inner_Blautia_producta	EX_h2s(e)	2	0.178718	-0.0204974	GSM2354402
lumen_Escherichia_coli	inner_Blautia_producta	EX_h2s(e)	2	30.8157	-0.0204974	GSM2354402
outer_Escherichia_coli	inner_Blautia_producta	EX_h2s(e)	2	15.4032	-0.0204974	GSM2354402
inner_Escherichia_coli	inner_Blautia_producta	EX_h2s(e)	2	7.72206	-0.0204974	GSM2354402
lumen_Clostridium_butyricum	lumen_Clostridium_ramosum	EX_h2s(e)	2	0.61522	-0.122984	GSM2354402
outer_Clostridium_butyricum	lumen_Clostridium_ramosum	EX_h2s(e)	2	0.540134	-0.122984	GSM2354402
inner_Clostridium_butyricum	lumen_Clostridium_ramosum	EX_h2s(e)	2	0.178718	-0.122984	GSM2354402
lumen_Escherichia_coli	lumen_Clostridium_ramosum	EX_h2s(e)	2	30.8157	-0.122984	GSM2354402
outer_Escherichia_coli	lumen_Clostridium_ramosum	EX_h2s(e)	2	15.4032	-0.122984	GSM2354402
inner_Escherichia_coli	lumen_Clostridium_ramosum	EX_h2s(e)	2	7.72206	-0.122984	GSM2354402
lumen_Clostridium_butyricum	outer_Clostridium_ramosum	EX_h2s(e)	2	0.61522	-0.0614921	GSM2354402
outer_Clostridium_butyricum	outer_Clostridium_ramosum	EX_h2s(e)	2	0.540134	-0.0614921	GSM2354402
inner_Clostridium_butyricum	outer_Clostridium_ramosum	EX_h2s(e)	2	0.178718	-0.0614921	GSM2354402
lumen_Escherichia_coli	outer_Clostridium_ramosum	EX_h2s(e)	2	30.8157	-0.0614921	GSM2354402
outer_Escherichia_coli	outer_Clostridium_ramosum	EX_h2s(e)	2	15.4032	-0.0614921	GSM2354402
inner_Escherichia_coli	outer_Clostridium_ramosum	EX_h2s(e)	2	7.72206	-0.0614921	GSM2354402
lumen_Clostridium_butyricum	inner_Clostridium_ramosum	EX_h2s(e)	2	0.61522	-0.0204974	GSM2354402
outer_Clostridium_butyricum	inner_Clostridium_ramosum	EX_h2s(e)	2	0.540134	-0.0204974	GSM2354402
inner_Clostridium_butyricum	inner_Clostridium_ramosum	EX_h2s(e)	2	0.178718	-0.0204974	GSM2354402
lumen_Escherichia_coli	inner_Clostridium_ramosum	EX_h2s(e)	2	30.8157	-0.0204974	GSM2354402
outer_Escherichia_coli	inner_Clostridium_ramosum	EX_h2s(e)	2	15.4032	-0.0204974	GSM2354402
inner_Escherichia_coli	inner_Clostridium_ramosum	EX_h2s(e)	2	7.72206	-0.0204974	GSM2354402
lumen_Escherichia_coli	inner_Lactobacillus_plantarum	EX_sbt_D(e)	2	703.284	-0.322862	GSM2354402
outer_Escherichia_coli	inner_Lactobacillus_plantarum	EX_sbt_D(e)	2	395.135	-0.322862	GSM2354402
inner_Escherichia_coli	inner_Lactobacillus_plantarum	EX_sbt_D(e)	2	74.5869	-0.322862	GSM2354402
lumen_Lactobacillus_plantarum	inner_Lactobacillus_plantarum	EX_sbt_D(e)	2	1.04813	-0.322862	GSM2354402
outer_Lactobacillus_plantarum	inner_Lactobacillus_plantarum	EX_sbt_D(e)	2	1.0031	-0.322862	GSM2354402
lumen_Escherichia_coli	inner_Lactobacillus_plantarum	EX_mnl(e)	2	0.223403	-0.000133174	GSM2354402
outer_Escherichia_coli	inner_Lactobacillus_plantarum	EX_mnl(e)	2	0.226112	-0.000133174	GSM2354402
lumen_Bifidobacterium_longum	recon2.2_GSM2354402	EX_akg(e)	3	7.67824	-0.288241	GSM2354402
outer_Bifidobacterium_longum	recon2.2_GSM2354402	EX_akg(e)	3	4.10189	-0.288241	GSM2354402
inner_Bifidobacterium_longum	recon2.2_GSM2354402	EX_akg(e)	3	1.23937	-0.288241	GSM2354402
lumen_Bifidobacterium_longum	lumen_Bacteroides_thetaiotaomicron	EX_akg(e)	3	7.67824	-0.0576482	GSM2354402
outer_Bifidobacterium_longum	lumen_Bacteroides_thetaiotaomicron	EX_akg(e)	3	4.10189	-0.0576482	GSM2354402
inner_Bifidobacterium_longum	lumen_Bacteroides_thetaiotaomicron	EX_akg(e)	3	1.23937	-0.0576482	GSM2354402
lumen_Bifidobacterium_longum	outer_Bacteroides_thetaiotaomicron	EX_akg(e)	3	7.67824	-0.0329418	GSM2354402
outer_Bifidobacterium_longum	outer_Bacteroides_thetaiotaomicron	EX_akg(e)	3	4.10189	-0.0329418	GSM2354402
inner_Bifidobacterium_longum	outer_Bacteroides_thetaiotaomicron	EX_akg(e)	3	1.23937	-0.0329418	GSM2354402
lumen_Bifidobacterium_longum	inner_Bacteroides_thetaiotaomicron	EX_akg(e)	3	7.67824	-0.00411773	GSM2354402
outer_Bifidobacterium_longum	inner_Bacteroides_thetaiotaomicron	EX_akg(e)	3	4.10189	-0.00411773	GSM2354402
inner_Bifidobacterium_longum	inner_Bacteroides_thetaiotaomicron	EX_akg(e)	3	1.23937	-0.00411773	GSM2354402
lumen_Bifidobacterium_longum	lumen_Escherichia_coli	EX_akg(e)	3	7.67824	-0.0411773	GSM2354402
outer_Bifidobacterium_longum	lumen_Escherichia_coli	EX_akg(e)	3	4.10189	-0.0411773	GSM2354402
inner_Bifidobacterium_longum	lumen_Escherichia_coli	EX_akg(e)	3	1.23937	-0.0411773	GSM2354402
lumen_Bifidobacterium_longum	outer_Escherichia_coli	EX_akg(e)	3	7.67824	-0.0247064	GSM2354402
outer_Bifidobacterium_longum	outer_Escherichia_coli	EX_akg(e)	3	4.10189	-0.0247064	GSM2354402
inner_Bifidobacterium_longum	outer_Escherichia_coli	EX_akg(e)	3	1.23937	-0.0247064	GSM2354402
lumen_Bifidobacterium_longum	inner_Escherichia_coli	EX_akg(e)	3	7.67824	-0.00411773	GSM2354402
outer_Bifidobacterium_longum	inner_Escherichia_coli	EX_akg(e)	3	4.10189	-0.00411773	GSM2354402
inner_Bifidobacterium_longum	inner_Escherichia_coli	EX_akg(e)	3	1.23937	-0.00411773	GSM2354402
lumen_Clostridium_butyricum	recon2.2_GSM2354402	EX_ala_L(e)	3	5.08404	-0.757273	GSM2354402
outer_Clostridium_butyricum	recon2.2_GSM2354402	EX_ala_L(e)	3	5.76039	-0.757273	GSM2354402
inner_Clostridium_butyricum	recon2.2_GSM2354402	EX_ala_L(e)	3	0.0967755	-0.757273	GSM2354402
inner_Escherichia_coli	recon2.2_GSM2354402	EX_ala_L(e)	3	12.4991	-0.757273	GSM2354402
lumen_Clostridium_butyricum	outer_Blautia_producta	EX_ala_L(e)	3	5.08404	-0.0216364	GSM2354402
outer_Clostridium_butyricum	outer_Blautia_producta	EX_ala_L(e)	3	5.76039	-0.0216364	GSM2354402
inner_Clostridium_butyricum	outer_Blautia_producta	EX_ala_L(e)	3	0.0967755	-0.0216364	GSM2354402
inner_Escherichia_coli	outer_Blautia_producta	EX_ala_L(e)	3	12.4991	-0.0216364	GSM2354402
recon2.2_GSM2354402	lumen_Anaerostipes_caccae	EX_cys_L(e)	3	59.0576	-0.19089	GSM2354402
recon2.2_GSM2354402	outer_Anaerostipes_caccae	EX_cys_L(e)	3	59.0576	-0.0381779	GSM2354402
recon2.2_GSM2354402	lumen_Bifidobacterium_longum	EX_cys_L(e)	3	59.0576	-0.209979	GSM2354402
recon2.2_GSM2354402	outer_Bifidobacterium_longum	EX_cys_L(e)	3	59.0576	-0.114534	GSM2354402
recon2.2_GSM2354402	inner_Bifidobacterium_longum	EX_cys_L(e)	3	59.0576	-0.0381779	GSM2354402
recon2.2_GSM2354402	lumen_Blautia_producta	EX_cys_L(e)	3	59.0576	-0.162508	GSM2354402
recon2.2_GSM2354402	outer_Blautia_producta	EX_cys_L(e)	3	59.0576	-0.152712	GSM2354402
recon2.2_GSM2354402	lumen_Clostridium_ramosum	EX_cys_L(e)	3	59.0576	-0.152712	GSM2354402
recon2.2_GSM2354402	outer_Clostridium_ramosum	EX_cys_L(e)	3	59.0576	-0.0954447	GSM2354402
recon2.2_GSM2354402	lumen_Escherichia_coli	EX_cys_L(e)	3	59.0576	-0.19089	GSM2354402
recon2.2_GSM2354402	outer_Escherichia_coli	EX_cys_L(e)	3	59.0576	-0.114534	GSM2354402
recon2.2_GSM2354402	lumen_Lactobacillus_plantarum	EX_cys_L(e)	3	59.0576	-0.0954448	GSM2354402
recon2.2_GSM2354402	outer_Lactobacillus_plantarum	EX_cys_L(e)	3	59.0576	-0.114534	GSM2354402
recon2.2_GSM2354402	inner_Lactobacillus_plantarum	EX_cys_L(e)	3	59.0576	-0.00869439	GSM2354402
lumen_Clostridium_butyricum	recon2.2_GSM2354402	EX_gly(e)	3	3.00888	-0.444519	GSM2354402
outer_Clostridium_butyricum	recon2.2_GSM2354402	EX_gly(e)	3	3.58685	-0.444519	GSM2354402
inner_Clostridium_butyricum	recon2.2_GSM2354402	EX_gly(e)	3	0.16713	-0.444519	GSM2354402
lumen_Escherichia_coli	recon2.2_GSM2354402	EX_gly(e)	3	13.4436	-0.444519	GSM2354402
outer_Escherichia_coli	recon2.2_GSM2354402	EX_gly(e)	3	12.9353	-0.444519	GSM2354402
lumen_Clostridium_butyricum	lumen_Anaerostipes_caccae	EX_gly(e)	3	3.00888	-0.0444519	GSM2354402
outer_Clostridium_butyricum	lumen_Anaerostipes_caccae	EX_gly(e)	3	3.58685	-0.0444519	GSM2354402
inner_Clostridium_butyricum	lumen_Anaerostipes_caccae	EX_gly(e)	3	0.16713	-0.0444519	GSM2354402
lumen_Escherichia_coli	lumen_Anaerostipes_caccae	EX_gly(e)	3	13.4436	-0.0444519	GSM2354402
outer_Escherichia_coli	lumen_Anaerostipes_caccae	EX_gly(e)	3	12.9353	-0.0444519	GSM2354402
lumen_Clostridium_butyricum	outer_Anaerostipes_caccae	EX_gly(e)	3	3.00888	-0.0254011	GSM2354402
outer_Clostridium_butyricum	outer_Anaerostipes_caccae	EX_gly(e)	3	3.58685	-0.0254011	GSM2354402
inner_Clostridium_butyricum	outer_Anaerostipes_caccae	EX_gly(e)	3	0.16713	-0.0254011	GSM2354402
lumen_Escherichia_coli	outer_Anaerostipes_caccae	EX_gly(e)	3	13.4436	-0.0254011	GSM2354402
outer_Escherichia_coli	outer_Anaerostipes_caccae	EX_gly(e)	3	12.9353	-0.0254011	GSM2354402
lumen_Clostridium_butyricum	lumen_Bifidobacterium_longum	EX_gly(e)	3	3.00888	-0.0698529	GSM2354402
outer_Clostridium_butyricum	lumen_Bifidobacterium_longum	EX_gly(e)	3	3.58685	-0.0698529	GSM2354402
inner_Clostridium_butyricum	lumen_Bifidobacterium_longum	EX_gly(e)	3	0.16713	-0.0698529	GSM2354402
lumen_Escherichia_coli	lumen_Bifidobacterium_longum	EX_gly(e)	3	13.4436	-0.0698529	GSM2354402
outer_Escherichia_coli	lumen_Bifidobacterium_longum	EX_gly(e)	3	12.9353	-0.0698529	GSM2354402
lumen_Clostridium_butyricum	outer_Bifidobacterium_longum	EX_gly(e)	3	3.00888	-0.0381016	GSM2354402
outer_Clostridium_butyricum	outer_Bifidobacterium_longum	EX_gly(e)	3	3.58685	-0.0381016	GSM2354402
inner_Clostridium_butyricum	outer_Bifidobacterium_longum	EX_gly(e)	3	0.16713	-0.0381016	GSM2354402
lumen_Escherichia_coli	outer_Bifidobacterium_longum	EX_gly(e)	3	13.4436	-0.0381016	GSM2354402
outer_Escherichia_coli	outer_Bifidobacterium_longum	EX_gly(e)	3	12.9353	-0.0381016	GSM2354402
lumen_Clostridium_butyricum	inner_Bifidobacterium_longum	EX_gly(e)	3	3.00888	-0.0127005	GSM2354402
outer_Clostridium_butyricum	inner_Bifidobacterium_longum	EX_gly(e)	3	3.58685	-0.0127005	GSM2354402
inner_Clostridium_butyricum	inner_Bifidobacterium_longum	EX_gly(e)	3	0.16713	-0.0127005	GSM2354402
lumen_Escherichia_coli	inner_Bifidobacterium_longum	EX_gly(e)	3	13.4436	-0.0127005	GSM2354402
outer_Escherichia_coli	inner_Bifidobacterium_longum	EX_gly(e)	3	12.9353	-0.0127005	GSM2354402
lumen_Clostridium_butyricum	lumen_Blautia_producta	EX_gly(e)	3	3.00888	-0.0571524	GSM2354402
outer_Clostridium_butyricum	lumen_Blautia_producta	EX_gly(e)	3	3.58685	-0.0571524	GSM2354402
inner_Clostridium_butyricum	lumen_Blautia_producta	EX_gly(e)	3	0.16713	-0.0571524	GSM2354402
lumen_Escherichia_coli	lumen_Blautia_producta	EX_gly(e)	3	13.4436	-0.0571524	GSM2354402
outer_Escherichia_coli	lumen_Blautia_producta	EX_gly(e)	3	12.9353	-0.0571524	GSM2354402
lumen_Clostridium_butyricum	outer_Blautia_producta	EX_gly(e)	3	3.00888	-0.0508021	GSM2354402
outer_Clostridium_butyricum	outer_Blautia_producta	EX_gly(e)	3	3.58685	-0.0508021	GSM2354402
inner_Clostridium_butyricum	outer_Blautia_producta	EX_gly(e)	3	0.16713	-0.0508021	GSM2354402
lumen_Escherichia_coli	outer_Blautia_producta	EX_gly(e)	3	13.4436	-0.0508021	GSM2354402
outer_Escherichia_coli	outer_Blautia_producta	EX_gly(e)	3	12.9353	-0.0508021	GSM2354402
lumen_Clostridium_butyricum	lumen_Clostridium_ramosum	EX_gly(e)	3	3.00888	-0.0254011	GSM2354402
outer_Clostridium_butyricum	lumen_Clostridium_ramosum	EX_gly(e)	3	3.58685	-0.0254011	GSM2354402
inner_Clostridium_butyricum	lumen_Clostridium_ramosum	EX_gly(e)	3	0.16713	-0.0254011	GSM2354402
lumen_Escherichia_coli	lumen_Clostridium_ramosum	EX_gly(e)	3	13.4436	-0.0254011	GSM2354402
outer_Escherichia_coli	lumen_Clostridium_ramosum	EX_gly(e)	3	12.9353	-0.0254011	GSM2354402
lumen_Clostridium_butyricum	outer_Clostridium_ramosum	EX_gly(e)	3	3.00888	-0.00635027	GSM2354402
outer_Clostridium_butyricum	outer_Clostridium_ramosum	EX_gly(e)	3	3.58685	-0.00635027	GSM2354402
inner_Clostridium_butyricum	outer_Clostridium_ramosum	EX_gly(e)	3	0.16713	-0.00635027	GSM2354402
lumen_Escherichia_coli	outer_Clostridium_ramosum	EX_gly(e)	3	13.4436	-0.00635027	GSM2354402
outer_Escherichia_coli	outer_Clostridium_ramosum	EX_gly(e)	3	12.9353	-0.00635027	GSM2354402
lumen_Clostridium_butyricum	lumen_Lactobacillus_plantarum	EX_gly(e)	3	3.00888	-0.0317513	GSM2354402
outer_Clostridium_butyricum	lumen_Lactobacillus_plantarum	EX_gly(e)	3	3.58685	-0.0317513	GSM2354402
inner_Clostridium_butyricum	lumen_Lactobacillus_plantarum	EX_gly(e)	3	0.16713	-0.0317513	GSM2354402
lumen_Escherichia_coli	lumen_Lactobacillus_plantarum	EX_gly(e)	3	13.4436	-0.0317513	GSM2354402
outer_Escherichia_coli	lumen_Lactobacillus_plantarum	EX_gly(e)	3	12.9353	-0.0317513	GSM2354402
lumen_Clostridium_butyricum	outer_Lactobacillus_plantarum	EX_gly(e)	3	3.00888	-0.0381016	GSM2354402
outer_Clostridium_butyricum	outer_Lactobacillus_plantarum	EX_gly(e)	3	3.58685	-0.0381016	GSM2354402
inner_Clostridium_butyricum	outer_Lactobacillus_plantarum	EX_gly(e)	3	0.16713	-0.0381016	GSM2354402
lumen_Escherichia_coli	outer_Lactobacillus_plantarum	EX_gly(e)	3	13.4436	-0.0381016	GSM2354402
outer_Escherichia_coli	outer_Lactobacillus_plantarum	EX_gly(e)	3	12.9353	-0.0381016	GSM2354402
lumen_Clostridium_butyricum	inner_Lactobacillus_plantarum	EX_gly(e)	3	3.00888	-0.00635027	GSM2354402
outer_Clostridium_butyricum	inner_Lactobacillus_plantarum	EX_gly(e)	3	3.58685	-0.00635027	GSM2354402
inner_Clostridium_butyricum	inner_Lactobacillus_plantarum	EX_gly(e)	3	0.16713	-0.00635027	GSM2354402
lumen_Escherichia_coli	inner_Lactobacillus_plantarum	EX_gly(e)	3	13.4436	-0.00635027	GSM2354402
outer_Escherichia_coli	inner_Lactobacillus_plantarum	EX_gly(e)	3	12.9353	-0.00635027	GSM2354402
lumen_Anaerostipes_caccae	inner_Escherichia_coli	EX_h(e)	3	215.839	-2.76258	GSM2354402
outer_Anaerostipes_caccae	inner_Escherichia_coli	EX_h(e)	3	91.8761	-2.76258	GSM2354402
inner_Anaerostipes_caccae	inner_Escherichia_coli	EX_h(e)	3	1.22467e-05	-2.76258	GSM2354402
lumen_Bacteroides_thetaiotaomicron	inner_Escherichia_coli	EX_h(e)	3	473.583	-2.76258	GSM2354402
outer_Bacteroides_thetaiotaomicron	inner_Escherichia_coli	EX_h(e)	3	264.775	-2.76258	GSM2354402
inner_Bacteroides_thetaiotaomicron	inner_Escherichia_coli	EX_h(e)	3	10.6719	-2.76258	GSM2354402
lumen_Bifidobacterium_longum	inner_Escherichia_coli	EX_h(e)	3	509.463	-2.76258	GSM2354402
outer_Bifidobacterium_longum	inner_Escherichia_coli	EX_h(e)	3	272.213	-2.76258	GSM2354402
inner_Bifidobacterium_longum	inner_Escherichia_coli	EX_h(e)	3	82.3177	-2.76258	GSM2354402
lumen_Blautia_producta	inner_Escherichia_coli	EX_h(e)	3	157.152	-2.76258	GSM2354402
outer_Blautia_producta	inner_Escherichia_coli	EX_h(e)	3	179.996	-2.76258	GSM2354402
lumen_Clostridium_butyricum	inner_Escherichia_coli	EX_h(e)	3	247.96	-2.76258	GSM2354402
outer_Clostridium_butyricum	inner_Escherichia_coli	EX_h(e)	3	294.464	-2.76258	GSM2354402
inner_Clostridium_butyricum	inner_Escherichia_coli	EX_h(e)	3	13.9353	-2.76258	GSM2354402
lumen_Clostridium_ramosum	inner_Escherichia_coli	EX_h(e)	3	227.688	-2.76258	GSM2354402
outer_Clostridium_ramosum	inner_Escherichia_coli	EX_h(e)	3	118.444	-2.76258	GSM2354402
inner_Clostridium_ramosum	inner_Escherichia_coli	EX_h(e)	3	1.47359	-2.76258	GSM2354402
lumen_Escherichia_coli	inner_Escherichia_coli	EX_h(e)	3	54.3525	-2.76258	GSM2354402
outer_Escherichia_coli	inner_Escherichia_coli	EX_h(e)	3	28.5274	-2.76258	GSM2354402
lumen_Lactobacillus_plantarum	inner_Escherichia_coli	EX_h(e)	3	210.921	-2.76258	GSM2354402
outer_Lactobacillus_plantarum	inner_Escherichia_coli	EX_h(e)	3	274.209	-2.76258	GSM2354402
inner_Lactobacillus_plantarum	inner_Escherichia_coli	EX_h(e)	3	4.83095	-2.76258	GSM2354402
recon2.2_GSM2354402	lumen_Clostridium_ramosum	EX_h2o(e)	3	206.776	-167.84	GSM2354402
recon2.2_GSM2354402	outer_Clostridium_ramosum	EX_h2o(e)	3	206.776	-87.3827	GSM2354402
recon2.2_GSM2354402	inner_Clostridium_ramosum	EX_h2o(e)	3	206.776	-1.03016	GSM2354402
recon2.2_GSM2354402	lumen_Escherichia_coli	EX_h2o(e)	3	206.776	-2077.06	GSM2354402
recon2.2_GSM2354402	outer_Escherichia_coli	EX_h2o(e)	3	206.776	-1211.78	GSM2354402
recon2.2_GSM2354402	inner_Escherichia_coli	EX_h2o(e)	3	206.776	-43.4676	GSM2354402
lumen_Lactobacillus_plantarum	lumen_Escherichia_coli	EX_lac_D(e)	3	92.189	-0.318256	GSM2354402
outer_Lactobacillus_plantarum	lumen_Escherichia_coli	EX_lac_D(e)	3	38.991	-0.318256	GSM2354402
inner_Lactobacillus_plantarum	lumen_Escherichia_coli	EX_lac_D(e)	3	2.11387	-0.318256	GSM2354402
lumen_Bifidobacterium_longum	recon2.2_GSM2354402	EX_lac_L(e)	3	166.143	-1.62613	GSM2354402
outer_Bifidobacterium_longum	recon2.2_GSM2354402	EX_lac_L(e)	3	88.7836	-1.62613	GSM2354402
inner_Bifidobacterium_longum	recon2.2_GSM2354402	EX_lac_L(e)	3	26.8652	-1.62613	GSM2354402
outer_Lactobacillus_plantarum	recon2.2_GSM2354402	EX_lac_L(e)	3	81.0374	-1.62613	GSM2354402
lumen_Bifidobacterium_longum	lumen_Escherichia_coli	EX_lac_L(e)	3	166.143	-0.0929219	GSM2354402
outer_Bifidobacterium_longum	lumen_Escherichia_coli	EX_lac_L(e)	3	88.7836	-0.0929219	GSM2354402
inner_Bifidobacterium_longum	lumen_Escherichia_coli	EX_lac_L(e)	3	26.8652	-0.0929219	GSM2354402
outer_Lactobacillus_plantarum	lumen_Escherichia_coli	EX_lac_L(e)	3	81.0374	-0.0929219	GSM2354402
lumen_Blautia_producta	lumen_Escherichia_coli	EX_orn(e)	3	35.1026	-0.202922	GSM2354402
outer_Blautia_producta	lumen_Escherichia_coli	EX_orn(e)	3	31.038	-0.202922	GSM2354402
inner_Blautia_producta	lumen_Escherichia_coli	EX_orn(e)	3	1.63778e-06	-0.202922	GSM2354402
inner_Escherichia_coli	lumen_Escherichia_coli	EX_orn(e)	3	3.9997	-0.202922	GSM2354402
lumen_Blautia_producta	outer_Escherichia_coli	EX_orn(e)	3	35.1026	-0.121753	GSM2354402
outer_Blautia_producta	outer_Escherichia_coli	EX_orn(e)	3	31.038	-0.121753	GSM2354402
inner_Blautia_producta	outer_Escherichia_coli	EX_orn(e)	3	1.63778e-06	-0.121753	GSM2354402
inner_Escherichia_coli	outer_Escherichia_coli	EX_orn(e)	3	3.9997	-0.121753	GSM2354402
lumen_Blautia_producta	lumen_Lactobacillus_plantarum	EX_orn(e)	3	35.1026	-0.0474078	GSM2354402
outer_Blautia_producta	lumen_Lactobacillus_plantarum	EX_orn(e)	3	31.038	-0.0474078	GSM2354402
inner_Blautia_producta	lumen_Lactobacillus_plantarum	EX_orn(e)	3	1.63778e-06	-0.0474078	GSM2354402
inner_Escherichia_coli	lumen_Lactobacillus_plantarum	EX_orn(e)	3	3.9997	-0.0474078	GSM2354402
lumen_Blautia_producta	outer_Lactobacillus_plantarum	EX_orn(e)	3	35.1026	-0.0616507	GSM2354402
outer_Blautia_producta	outer_Lactobacillus_plantarum	EX_orn(e)	3	31.038	-0.0616507	GSM2354402
inner_Blautia_producta	outer_Lactobacillus_plantarum	EX_orn(e)	3	1.63778e-06	-0.0616507	GSM2354402
inner_Escherichia_coli	outer_Lactobacillus_plantarum	EX_orn(e)	3	3.9997	-0.0616507	GSM2354402
lumen_Blautia_producta	inner_Lactobacillus_plantarum	EX_orn(e)	3	35.1026	-0.00110091	GSM2354402
outer_Blautia_producta	inner_Lactobacillus_plantarum	EX_orn(e)	3	31.038	-0.00110091	GSM2354402
inner_Blautia_producta	inner_Lactobacillus_plantarum	EX_orn(e)	3	1.63778e-06	-0.00110091	GSM2354402
inner_Escherichia_coli	inner_Lactobacillus_plantarum	EX_orn(e)	3	3.9997	-0.00110091	GSM2354402
lumen_Anaerostipes_caccae	recon2.2_GSM2354402	EX_succ(e)	3	8.84961	-29.2569	GSM2354402
outer_Anaerostipes_caccae	recon2.2_GSM2354402	EX_succ(e)	3	3.59777	-29.2569	GSM2354402
inner_Anaerostipes_caccae	recon2.2_GSM2354402	EX_succ(e)	3	4.80592e-06	-29.2569	GSM2354402
lumen_Bacteroides_thetaiotaomicron	recon2.2_GSM2354402	EX_succ(e)	3	247.62	-29.2569	GSM2354402
outer_Bacteroides_thetaiotaomicron	recon2.2_GSM2354402	EX_succ(e)	3	142.925	-29.2569	GSM2354402
inner_Bacteroides_thetaiotaomicron	recon2.2_GSM2354402	EX_succ(e)	3	5.767	-29.2569	GSM2354402
lumen_Blautia_producta	recon2.2_GSM2354402	EX_succ(e)	3	163.332	-29.2569	GSM2354402
outer_Blautia_producta	recon2.2_GSM2354402	EX_succ(e)	3	164.567	-29.2569	GSM2354402
inner_Blautia_producta	recon2.2_GSM2354402	EX_succ(e)	3	3.01256e-06	-29.2569	GSM2354402
lumen_Clostridium_butyricum	recon2.2_GSM2354402	EX_succ(e)	3	3.9054	-29.2569	GSM2354402
outer_Clostridium_butyricum	recon2.2_GSM2354402	EX_succ(e)	3	5.03804	-29.2569	GSM2354402
inner_Clostridium_butyricum	recon2.2_GSM2354402	EX_succ(e)	3	0.0869345	-29.2569	GSM2354402
lumen_Clostridium_ramosum	recon2.2_GSM2354402	EX_succ(e)	3	1.76518	-29.2569	GSM2354402
outer_Clostridium_ramosum	recon2.2_GSM2354402	EX_succ(e)	3	0.918658	-29.2569	GSM2354402
inner_Clostridium_ramosum	recon2.2_GSM2354402	EX_succ(e)	3	0.0106293	-29.2569	GSM2354402
lumen_Escherichia_coli	recon2.2_GSM2354402	EX_succ(e)	3	330.619	-29.2569	GSM2354402
outer_Escherichia_coli	recon2.2_GSM2354402	EX_succ(e)	3	199.638	-29.2569	GSM2354402
inner_Escherichia_coli	recon2.2_GSM2354402	EX_succ(e)	3	15.0007	-29.2569	GSM2354402
lumen_Lactobacillus_plantarum	recon2.2_GSM2354402	EX_succ(e)	3	3.2742	-29.2569	GSM2354402
outer_Lactobacillus_plantarum	recon2.2_GSM2354402	EX_succ(e)	3	4.17982	-29.2569	GSM2354402
inner_Lactobacillus_plantarum	recon2.2_GSM2354402	EX_succ(e)	3	0.0696958	-29.2569	GSM2354402
recon2.2_GSM2354402	lumen_Anaerostipes_caccae	EX_mal_L(e)	3	21.1605	-0.649923	GSM2354402
recon2.2_GSM2354402	outer_Anaerostipes_caccae	EX_mal_L(e)	3	21.1605	-0.278539	GSM2354402
recon2.2_GSM2354402	inner_Anaerostipes_caccae	EX_mal_L(e)	3	21.1605	-4.63439e-06	GSM2354402
recon2.2_GSM2354402	lumen_Blautia_producta	EX_mal_L(e)	3	21.1605	-0.417808	GSM2354402
recon2.2_GSM2354402	outer_Blautia_producta	EX_mal_L(e)	3	21.1605	-0.371385	GSM2354402
recon2.2_GSM2354402	lumen_Escherichia_coli	EX_mal_L(e)	3	21.1605	-0.464231	GSM2354402
recon2.2_GSM2354402	outer_Escherichia_coli	EX_mal_L(e)	3	21.1605	-0.278539	GSM2354402
recon2.2_GSM2354402	inner_Escherichia_coli	EX_mal_L(e)	3	21.1605	-0.0464231	GSM2354402
lumen_Clostridium_ramosum	lumen_Anaerostipes_caccae	EX_fum(e)	3	1.90756	-0.0114898	GSM2354402
outer_Clostridium_ramosum	lumen_Anaerostipes_caccae	EX_fum(e)	3	0.992755	-0.0114898	GSM2354402
inner_Clostridium_ramosum	lumen_Anaerostipes_caccae	EX_fum(e)	3	0.0111594	-0.0114898	GSM2354402
lumen_Clostridium_ramosum	outer_Anaerostipes_caccae	EX_fum(e)	3	1.90756	-0.00492418	GSM2354402
outer_Clostridium_ramosum	outer_Anaerostipes_caccae	EX_fum(e)	3	0.992755	-0.00492418	GSM2354402
inner_Clostridium_ramosum	outer_Anaerostipes_caccae	EX_fum(e)	3	0.0111594	-0.00492418	GSM2354402
lumen_Clostridium_ramosum	lumen_Bacteroides_thetaiotaomicron	EX_fum(e)	3	1.90756	-0.0114898	GSM2354402
outer_Clostridium_ramosum	lumen_Bacteroides_thetaiotaomicron	EX_fum(e)	3	0.992755	-0.0114898	GSM2354402
inner_Clostridium_ramosum	lumen_Bacteroides_thetaiotaomicron	EX_fum(e)	3	0.0111594	-0.0114898	GSM2354402
lumen_Clostridium_ramosum	outer_Bacteroides_thetaiotaomicron	EX_fum(e)	3	1.90756	-0.00656558	GSM2354402
outer_Clostridium_ramosum	outer_Bacteroides_thetaiotaomicron	EX_fum(e)	3	0.992755	-0.00656558	GSM2354402
inner_Clostridium_ramosum	outer_Bacteroides_thetaiotaomicron	EX_fum(e)	3	0.0111594	-0.00656558	GSM2354402
lumen_Clostridium_ramosum	inner_Bacteroides_thetaiotaomicron	EX_fum(e)	3	1.90756	-0.000820697	GSM2354402
outer_Clostridium_ramosum	inner_Bacteroides_thetaiotaomicron	EX_fum(e)	3	0.992755	-0.000820697	GSM2354402
inner_Clostridium_ramosum	inner_Bacteroides_thetaiotaomicron	EX_fum(e)	3	0.0111594	-0.000820697	GSM2354402
lumen_Clostridium_ramosum	lumen_Blautia_producta	EX_fum(e)	3	1.90756	-0.00738628	GSM2354402
outer_Clostridium_ramosum	lumen_Blautia_producta	EX_fum(e)	3	0.992755	-0.00738628	GSM2354402
inner_Clostridium_ramosum	lumen_Blautia_producta	EX_fum(e)	3	0.0111594	-0.00738628	GSM2354402
lumen_Clostridium_ramosum	outer_Blautia_producta	EX_fum(e)	3	1.90756	-0.00656558	GSM2354402
outer_Clostridium_ramosum	outer_Blautia_producta	EX_fum(e)	3	0.992755	-0.00656558	GSM2354402
inner_Clostridium_ramosum	outer_Blautia_producta	EX_fum(e)	3	0.0111594	-0.00656558	GSM2354402
lumen_Clostridium_ramosum	lumen_Escherichia_coli	EX_fum(e)	3	1.90756	-0.00820697	GSM2354402
outer_Clostridium_ramosum	lumen_Escherichia_coli	EX_fum(e)	3	0.992755	-0.00820697	GSM2354402
inner_Clostridium_ramosum	lumen_Escherichia_coli	EX_fum(e)	3	0.0111594	-0.00820697	GSM2354402
lumen_Clostridium_ramosum	outer_Escherichia_coli	EX_fum(e)	3	1.90756	-0.00492418	GSM2354402
outer_Clostridium_ramosum	outer_Escherichia_coli	EX_fum(e)	3	0.992755	-0.00492418	GSM2354402
inner_Clostridium_ramosum	outer_Escherichia_coli	EX_fum(e)	3	0.0111594	-0.00492418	GSM2354402
lumen_Clostridium_ramosum	inner_Escherichia_coli	EX_fum(e)	3	1.90756	-0.000820697	GSM2354402
outer_Clostridium_ramosum	inner_Escherichia_coli	EX_fum(e)	3	0.992755	-0.000820697	GSM2354402
inner_Clostridium_ramosum	inner_Escherichia_coli	EX_fum(e)	3	0.0111594	-0.000820697	GSM2354402
lumen_Clostridium_butyricum	lumen_Anaerostipes_caccae	EX_h2s(e)	3	1.15323	-0.508114	GSM2354402
outer_Clostridium_butyricum	lumen_Anaerostipes_caccae	EX_h2s(e)	3	1.07206	-0.508114	GSM2354402
inner_Clostridium_butyricum	lumen_Anaerostipes_caccae	EX_h2s(e)	3	0.201328	-0.508114	GSM2354402
lumen_Escherichia_coli	lumen_Anaerostipes_caccae	EX_h2s(e)	3	61.1201	-0.508114	GSM2354402
outer_Escherichia_coli	lumen_Anaerostipes_caccae	EX_h2s(e)	3	30.8268	-0.508114	GSM2354402
inner_Escherichia_coli	lumen_Anaerostipes_caccae	EX_h2s(e)	3	7.11919	-0.508114	GSM2354402
lumen_Clostridium_butyricum	outer_Anaerostipes_caccae	EX_h2s(e)	3	1.15323	-0.217763	GSM2354402
outer_Clostridium_butyricum	outer_Anaerostipes_caccae	EX_h2s(e)	3	1.07206	-0.217763	GSM2354402
inner_Clostridium_butyricum	outer_Anaerostipes_caccae	EX_h2s(e)	3	0.201328	-0.217763	GSM2354402
lumen_Escherichia_coli	outer_Anaerostipes_caccae	EX_h2s(e)	3	61.1201	-0.217763	GSM2354402
outer_Escherichia_coli	outer_Anaerostipes_caccae	EX_h2s(e)	3	30.8268	-0.217763	GSM2354402
inner_Escherichia_coli	outer_Anaerostipes_caccae	EX_h2s(e)	3	7.11919	-0.217763	GSM2354402
lumen_Clostridium_butyricum	lumen_Bifidobacterium_longum	EX_h2s(e)	3	1.15323	-0.399232	GSM2354402
outer_Clostridium_butyricum	lumen_Bifidobacterium_longum	EX_h2s(e)	3	1.07206	-0.399232	GSM2354402
inner_Clostridium_butyricum	lumen_Bifidobacterium_longum	EX_h2s(e)	3	0.201328	-0.399232	GSM2354402
lumen_Escherichia_coli	lumen_Bifidobacterium_longum	EX_h2s(e)	3	61.1201	-0.399232	GSM2354402
outer_Escherichia_coli	lumen_Bifidobacterium_longum	EX_h2s(e)	3	30.8268	-0.399232	GSM2354402
inner_Escherichia_coli	lumen_Bifidobacterium_longum	EX_h2s(e)	3	7.11919	-0.399232	GSM2354402
lumen_Clostridium_butyricum	outer_Bifidobacterium_longum	EX_h2s(e)	3	1.15323	-0.217763	GSM2354402
outer_Clostridium_butyricum	outer_Bifidobacterium_longum	EX_h2s(e)	3	1.07206	-0.217763	GSM2354402
inner_Clostridium_butyricum	outer_Bifidobacterium_longum	EX_h2s(e)	3	0.201328	-0.217763	GSM2354402
lumen_Escherichia_coli	outer_Bifidobacterium_longum	EX_h2s(e)	3	61.1201	-0.217763	GSM2354402
outer_Escherichia_coli	outer_Bifidobacterium_longum	EX_h2s(e)	3	30.8268	-0.217763	GSM2354402
inner_Escherichia_coli	outer_Bifidobacterium_longum	EX_h2s(e)	3	7.11919	-0.217763	GSM2354402
lumen_Clostridium_butyricum	inner_Bifidobacterium_longum	EX_h2s(e)	3	1.15323	-0.0725877	GSM2354402
outer_Clostridium_butyricum	inner_Bifidobacterium_longum	EX_h2s(e)	3	1.07206	-0.0725877	GSM2354402
inner_Clostridium_butyricum	inner_Bifidobacterium_longum	EX_h2s(e)	3	0.201328	-0.0725877	GSM2354402
lumen_Escherichia_coli	inner_Bifidobacterium_longum	EX_h2s(e)	3	61.1201	-0.0725877	GSM2354402
outer_Escherichia_coli	inner_Bifidobacterium_longum	EX_h2s(e)	3	30.8268	-0.0725877	GSM2354402
inner_Escherichia_coli	inner_Bifidobacterium_longum	EX_h2s(e)	3	7.11919	-0.0725877	GSM2354402
lumen_Clostridium_butyricum	lumen_Blautia_producta	EX_h2s(e)	3	1.15323	-0.326645	GSM2354402
outer_Clostridium_butyricum	lumen_Blautia_producta	EX_h2s(e)	3	1.07206	-0.326645	GSM2354402
inner_Clostridium_butyricum	lumen_Blautia_producta	EX_h2s(e)	3	0.201328	-0.326645	GSM2354402
lumen_Escherichia_coli	lumen_Blautia_producta	EX_h2s(e)	3	61.1201	-0.326645	GSM2354402
outer_Escherichia_coli	lumen_Blautia_producta	EX_h2s(e)	3	30.8268	-0.326645	GSM2354402
inner_Escherichia_coli	lumen_Blautia_producta	EX_h2s(e)	3	7.11919	-0.326645	GSM2354402
lumen_Clostridium_butyricum	outer_Blautia_producta	EX_h2s(e)	3	1.15323	-0.290351	GSM2354402
outer_Clostridium_butyricum	outer_Blautia_producta	EX_h2s(e)	3	1.07206	-0.290351	GSM2354402
inner_Clostridium_butyricum	outer_Blautia_producta	EX_h2s(e)	3	0.201328	-0.290351	GSM2354402
lumen_Escherichia_coli	outer_Blautia_producta	EX_h2s(e)	3	61.1201	-0.290351	GSM2354402
outer_Escherichia_coli	outer_Blautia_producta	EX_h2s(e)	3	30.8268	-0.290351	GSM2354402
inner_Escherichia_coli	outer_Blautia_producta	EX_h2s(e)	3	7.11919	-0.290351	GSM2354402
lumen_Clostridium_butyricum	lumen_Clostridium_ramosum	EX_h2s(e)	3	1.15323	-0.435526	GSM2354402
outer_Clostridium_butyricum	lumen_Clostridium_ramosum	EX_h2s(e)	3	1.07206	-0.435526	GSM2354402
inner_Clostridium_butyricum	lumen_Clostridium_ramosum	EX_h2s(e)	3	0.201328	-0.435526	GSM2354402
lumen_Escherichia_coli	lumen_Clostridium_ramosum	EX_h2s(e)	3	61.1201	-0.435526	GSM2354402
outer_Escherichia_coli	lumen_Clostridium_ramosum	EX_h2s(e)	3	30.8268	-0.435526	GSM2354402
inner_Escherichia_coli	lumen_Clostridium_ramosum	EX_h2s(e)	3	7.11919	-0.435526	GSM2354402
lumen_Clostridium_butyricum	outer_Clostridium_ramosum	EX_h2s(e)	3	1.15323	-0.217763	GSM2354402
outer_Clostridium_butyricum	outer_Clostridium_ramosum	EX_h2s(e)	3	1.07206	-0.217763	GSM2354402
inner_Clostridium_butyricum	outer_Clostridium_ramosum	EX_h2s(e)	3	0.201328	-0.217763	GSM2354402
lumen_Escherichia_coli	outer_Clostridium_ramosum	EX_h2s(e)	3	61.1201	-0.217763	GSM2354402
outer_Escherichia_coli	outer_Clostridium_ramosum	EX_h2s(e)	3	30.8268	-0.217763	GSM2354402
inner_Escherichia_coli	outer_Clostridium_ramosum	EX_h2s(e)	3	7.11919	-0.217763	GSM2354402
lumen_Clostridium_butyricum	inner_Clostridium_ramosum	EX_h2s(e)	3	1.15323	-0.0252684	GSM2354402
outer_Clostridium_butyricum	inner_Clostridium_ramosum	EX_h2s(e)	3	1.07206	-0.0252684	GSM2354402
inner_Clostridium_butyricum	inner_Clostridium_ramosum	EX_h2s(e)	3	0.201328	-0.0252684	GSM2354402
lumen_Escherichia_coli	inner_Clostridium_ramosum	EX_h2s(e)	3	61.1201	-0.0252684	GSM2354402
outer_Escherichia_coli	inner_Clostridium_ramosum	EX_h2s(e)	3	30.8268	-0.0252684	GSM2354402
inner_Escherichia_coli	inner_Clostridium_ramosum	EX_h2s(e)	3	7.11919	-0.0252684	GSM2354402
lumen_Bifidobacterium_longum	recon2.2_GSM2354402	EX_akg(e)	4	15.8259	-0.54351	GSM2354402
outer_Bifidobacterium_longum	recon2.2_GSM2354402	EX_akg(e)	4	8.4674	-0.54351	GSM2354402
inner_Bifidobacterium_longum	recon2.2_GSM2354402	EX_akg(e)	4	2.68609	-0.54351	GSM2354402
lumen_Bifidobacterium_longum	lumen_Bacteroides_thetaiotaomicron	EX_akg(e)	4	15.8259	-0.217404	GSM2354402
outer_Bifidobacterium_longum	lumen_Bacteroides_thetaiotaomicron	EX_akg(e)	4	8.4674	-0.217404	GSM2354402
inner_Bifidobacterium_longum	lumen_Bacteroides_thetaiotaomicron	EX_akg(e)	4	2.68609	-0.217404	GSM2354402
lumen_Bifidobacterium_longum	outer_Bacteroides_thetaiotaomicron	EX_akg(e)	4	15.8259	-0.124231	GSM2354402
outer_Bifidobacterium_longum	outer_Bacteroides_thetaiotaomicron	EX_akg(e)	4	8.4674	-0.124231	GSM2354402
inner_Bifidobacterium_longum	outer_Bacteroides_thetaiotaomicron	EX_akg(e)	4	2.68609	-0.124231	GSM2354402
lumen_Bifidobacterium_longum	inner_Bacteroides_thetaiotaomicron	EX_akg(e)	4	15.8259	-0.0155289	GSM2354402
outer_Bifidobacterium_longum	inner_Bacteroides_thetaiotaomicron	EX_akg(e)	4	8.4674	-0.0155289	GSM2354402
inner_Bifidobacterium_longum	inner_Bacteroides_thetaiotaomicron	EX_akg(e)	4	2.68609	-0.0155289	GSM2354402
lumen_Bifidobacterium_longum	lumen_Escherichia_coli	EX_akg(e)	4	15.8259	-0.155289	GSM2354402
outer_Bifidobacterium_longum	lumen_Escherichia_coli	EX_akg(e)	4	8.4674	-0.155289	GSM2354402
inner_Bifidobacterium_longum	lumen_Escherichia_coli	EX_akg(e)	4	2.68609	-0.155289	GSM2354402
lumen_Bifidobacterium_longum	outer_Escherichia_coli	EX_akg(e)	4	15.8259	-0.0931733	GSM2354402
outer_Bifidobacterium_longum	outer_Escherichia_coli	EX_akg(e)	4	8.4674	-0.0931733	GSM2354402
inner_Bifidobacterium_longum	outer_Escherichia_coli	EX_akg(e)	4	2.68609	-0.0931733	GSM2354402
lumen_Bifidobacterium_longum	inner_Escherichia_coli	EX_akg(e)	4	15.8259	-0.0155289	GSM2354402
outer_Bifidobacterium_longum	inner_Escherichia_coli	EX_akg(e)	4	8.4674	-0.0155289	GSM2354402
inner_Bifidobacterium_longum	inner_Escherichia_coli	EX_akg(e)	4	2.68609	-0.0155289	GSM2354402
lumen_Clostridium_butyricum	recon2.2_GSM2354402	EX_ala_L(e)	4	10.6483	-1.2176	GSM2354402
outer_Clostridium_butyricum	recon2.2_GSM2354402	EX_ala_L(e)	4	11.4658	-1.2176	GSM2354402
inner_Clostridium_butyricum	recon2.2_GSM2354402	EX_ala_L(e)	4	1.61836	-1.2176	GSM2354402
inner_Escherichia_coli	recon2.2_GSM2354402	EX_ala_L(e)	4	4.51967	-1.2176	GSM2354402
lumen_Clostridium_butyricum	outer_Blautia_producta	EX_ala_L(e)	4	10.6483	-0.0719747	GSM2354402
outer_Clostridium_butyricum	outer_Blautia_producta	EX_ala_L(e)	4	11.4658	-0.0719747	GSM2354402
inner_Clostridium_butyricum	outer_Blautia_producta	EX_ala_L(e)	4	1.61836	-0.0719747	GSM2354402
inner_Escherichia_coli	outer_Blautia_producta	EX_ala_L(e)	4	4.51967	-0.0719747	GSM2354402
lumen_Clostridium_butyricum	inner_Blautia_producta	EX_ala_L(e)	4	10.6483	-0.0173943	GSM2354402
outer_Clostridium_butyricum	inner_Blautia_producta	EX_ala_L(e)	4	11.4658	-0.0173943	GSM2354402
inner_Clostridium_butyricum	inner_Blautia_producta	EX_ala_L(e)	4	1.61836	-0.0173943	GSM2354402
inner_Escherichia_coli	inner_Blautia_producta	EX_ala_L(e)	4	4.51967	-0.0173943	GSM2354402
recon2.2_GSM2354402	lumen_Anaerostipes_caccae	EX_cys_L(e)	4	5.78763	-0.258832	GSM2354402
recon2.2_GSM2354402	outer_Anaerostipes_caccae	EX_cys_L(e)	4	5.78763	-0.0564552	GSM2354402
recon2.2_GSM2354402	lumen_Bifidobacterium_longum	EX_cys_L(e)	4	5.78763	-0.786273	GSM2354402
recon2.2_GSM2354402	outer_Bifidobacterium_longum	EX_cys_L(e)	4	5.78763	-0.428876	GSM2354402
recon2.2_GSM2354402	inner_Bifidobacterium_longum	EX_cys_L(e)	4	5.78763	-0.142959	GSM2354402
recon2.2_GSM2354402	lumen_Blautia_producta	EX_cys_L(e)	4	5.78763	-0.088875	GSM2354402
recon2.2_GSM2354402	outer_Blautia_producta	EX_cys_L(e)	4	5.78763	-0.129356	GSM2354402
recon2.2_GSM2354402	lumen_Clostridium_ramosum	EX_cys_L(e)	4	5.78763	-0.394996	GSM2354402
recon2.2_GSM2354402	outer_Clostridium_ramosum	EX_cys_L(e)	4	5.78763	-0.225231	GSM2354402
recon2.2_GSM2354402	inner_Clostridium_ramosum	EX_cys_L(e)	4	5.78763	-0.00932001	GSM2354402
recon2.2_GSM2354402	lumen_Escherichia_coli	EX_cys_L(e)	4	5.78763	-0.714793	GSM2354402
recon2.2_GSM2354402	outer_Escherichia_coli	EX_cys_L(e)	4	5.78763	-0.428876	GSM2354402
recon2.2_GSM2354402	inner_Escherichia_coli	EX_cys_L(e)	4	5.78763	-0.0714793	GSM2354402
recon2.2_GSM2354402	lumen_Lactobacillus_plantarum	EX_cys_L(e)	4	5.78763	-0.357397	GSM2354402
recon2.2_GSM2354402	outer_Lactobacillus_plantarum	EX_cys_L(e)	4	5.78763	-0.428876	GSM2354402
recon2.2_GSM2354402	inner_Lactobacillus_plantarum	EX_cys_L(e)	4	5.78763	-0.0714792	GSM2354402
lumen_Clostridium_butyricum	recon2.2_GSM2354402	EX_gly(e)	4	6.4376	-1.10045	GSM2354402
outer_Clostridium_butyricum	recon2.2_GSM2354402	EX_gly(e)	4	7.13622	-1.10045	GSM2354402
inner_Clostridium_butyricum	recon2.2_GSM2354402	EX_gly(e)	4	0.939326	-1.10045	GSM2354402
lumen_Escherichia_coli	recon2.2_GSM2354402	EX_gly(e)	4	31.5583	-1.10045	GSM2354402
outer_Escherichia_coli	recon2.2_GSM2354402	EX_gly(e)	4	22.7535	-1.10045	GSM2354402
lumen_Clostridium_butyricum	lumen_Anaerostipes_caccae	EX_gly(e)	4	6.4376	-0.125766	GSM2354402
outer_Clostridium_butyricum	lumen_Anaerostipes_caccae	EX_gly(e)	4	7.13622	-0.125766	GSM2354402
inner_Clostridium_butyricum	lumen_Anaerostipes_caccae	EX_gly(e)	4	0.939326	-0.125766	GSM2354402
lumen_Escherichia_coli	lumen_Anaerostipes_caccae	EX_gly(e)	4	31.5583	-0.125766	GSM2354402
outer_Escherichia_coli	lumen_Anaerostipes_caccae	EX_gly(e)	4	22.7535	-0.125766	GSM2354402
lumen_Clostridium_butyricum	outer_Anaerostipes_caccae	EX_gly(e)	4	6.4376	-0.0786039	GSM2354402
outer_Clostridium_butyricum	outer_Anaerostipes_caccae	EX_gly(e)	4	7.13622	-0.0786039	GSM2354402
inner_Clostridium_butyricum	outer_Anaerostipes_caccae	EX_gly(e)	4	0.939326	-0.0786039	GSM2354402
lumen_Escherichia_coli	outer_Anaerostipes_caccae	EX_gly(e)	4	31.5583	-0.0786039	GSM2354402
outer_Escherichia_coli	outer_Anaerostipes_caccae	EX_gly(e)	4	22.7535	-0.0786039	GSM2354402
lumen_Clostridium_butyricum	inner_Anaerostipes_caccae	EX_gly(e)	4	6.4376	-0.0314416	GSM2354402
outer_Clostridium_butyricum	inner_Anaerostipes_caccae	EX_gly(e)	4	7.13622	-0.0314416	GSM2354402
inner_Clostridium_butyricum	inner_Anaerostipes_caccae	EX_gly(e)	4	0.939326	-0.0314416	GSM2354402
lumen_Escherichia_coli	inner_Anaerostipes_caccae	EX_gly(e)	4	31.5583	-0.0314416	GSM2354402
outer_Escherichia_coli	inner_Anaerostipes_caccae	EX_gly(e)	4	22.7535	-0.0314416	GSM2354402
lumen_Clostridium_butyricum	lumen_Bifidobacterium_longum	EX_gly(e)	4	6.4376	-0.345857	GSM2354402
outer_Clostridium_butyricum	lumen_Bifidobacterium_longum	EX_gly(e)	4	7.13622	-0.345857	GSM2354402
inner_Clostridium_butyricum	lumen_Bifidobacterium_longum	EX_gly(e)	4	0.939326	-0.345857	GSM2354402
lumen_Escherichia_coli	lumen_Bifidobacterium_longum	EX_gly(e)	4	31.5583	-0.345857	GSM2354402
outer_Escherichia_coli	lumen_Bifidobacterium_longum	EX_gly(e)	4	22.7535	-0.345857	GSM2354402
lumen_Clostridium_butyricum	outer_Bifidobacterium_longum	EX_gly(e)	4	6.4376	-0.172929	GSM2354402
outer_Clostridium_butyricum	outer_Bifidobacterium_longum	EX_gly(e)	4	7.13622	-0.172929	GSM2354402
inner_Clostridium_butyricum	outer_Bifidobacterium_longum	EX_gly(e)	4	0.939326	-0.172929	GSM2354402
lumen_Escherichia_coli	outer_Bifidobacterium_longum	EX_gly(e)	4	31.5583	-0.172929	GSM2354402
outer_Escherichia_coli	outer_Bifidobacterium_longum	EX_gly(e)	4	22.7535	-0.172929	GSM2354402
lumen_Clostridium_butyricum	inner_Bifidobacterium_longum	EX_gly(e)	4	6.4376	-0.0628831	GSM2354402
outer_Clostridium_butyricum	inner_Bifidobacterium_longum	EX_gly(e)	4	7.13622	-0.0628831	GSM2354402
inner_Clostridium_butyricum	inner_Bifidobacterium_longum	EX_gly(e)	4	0.939326	-0.0628831	GSM2354402
lumen_Escherichia_coli	inner_Bifidobacterium_longum	EX_gly(e)	4	31.5583	-0.0628831	GSM2354402
outer_Escherichia_coli	inner_Bifidobacterium_longum	EX_gly(e)	4	22.7535	-0.0628831	GSM2354402
lumen_Clostridium_butyricum	lumen_Blautia_producta	EX_gly(e)	4	6.4376	-0.282974	GSM2354402
outer_Clostridium_butyricum	lumen_Blautia_producta	EX_gly(e)	4	7.13622	-0.282974	GSM2354402
inner_Clostridium_butyricum	lumen_Blautia_producta	EX_gly(e)	4	0.939326	-0.282974	GSM2354402
lumen_Escherichia_coli	lumen_Blautia_producta	EX_gly(e)	4	31.5583	-0.282974	GSM2354402
outer_Escherichia_coli	lumen_Blautia_producta	EX_gly(e)	4	22.7535	-0.282974	GSM2354402
lumen_Clostridium_butyricum	outer_Blautia_producta	EX_gly(e)	4	6.4376	-0.251532	GSM2354402
outer_Clostridium_butyricum	outer_Blautia_producta	EX_gly(e)	4	7.13622	-0.251532	GSM2354402
inner_Clostridium_butyricum	outer_Blautia_producta	EX_gly(e)	4	0.939326	-0.251532	GSM2354402
lumen_Escherichia_coli	outer_Blautia_producta	EX_gly(e)	4	31.5583	-0.251532	GSM2354402
outer_Escherichia_coli	outer_Blautia_producta	EX_gly(e)	4	22.7535	-0.251532	GSM2354402
lumen_Clostridium_butyricum	inner_Blautia_producta	EX_gly(e)	4	6.4376	-0.0314416	GSM2354402
outer_Clostridium_butyricum	inner_Blautia_producta	EX_gly(e)	4	7.13622	-0.0314416	GSM2354402
inner_Clostridium_butyricum	inner_Blautia_producta	EX_gly(e)	4	0.939326	-0.0314416	GSM2354402
lumen_Escherichia_coli	inner_Blautia_producta	EX_gly(e)	4	31.5583	-0.0314416	GSM2354402
outer_Escherichia_coli	inner_Blautia_producta	EX_gly(e)	4	22.7535	-0.0314416	GSM2354402
lumen_Clostridium_butyricum	lumen_Clostridium_ramosum	EX_gly(e)	4	6.4376	-0.0786039	GSM2354402
outer_Clostridium_butyricum	lumen_Clostridium_ramosum	EX_gly(e)	4	7.13622	-0.0786039	GSM2354402
inner_Clostridium_butyricum	lumen_Clostridium_ramosum	EX_gly(e)	4	0.939326	-0.0786039	GSM2354402
lumen_Escherichia_coli	lumen_Clostridium_ramosum	EX_gly(e)	4	31.5583	-0.0786039	GSM2354402
outer_Escherichia_coli	lumen_Clostridium_ramosum	EX_gly(e)	4	22.7535	-0.0786039	GSM2354402
lumen_Clostridium_butyricum	outer_Clostridium_ramosum	EX_gly(e)	4	6.4376	-0.0628831	GSM2354402
outer_Clostridium_butyricum	outer_Clostridium_ramosum	EX_gly(e)	4	7.13622	-0.0628831	GSM2354402
inner_Clostridium_butyricum	outer_Clostridium_ramosum	EX_gly(e)	4	0.939326	-0.0628831	GSM2354402
lumen_Escherichia_coli	outer_Clostridium_ramosum	EX_gly(e)	4	31.5583	-0.0628831	GSM2354402
outer_Escherichia_coli	outer_Clostridium_ramosum	EX_gly(e)	4	22.7535	-0.0628831	GSM2354402
lumen_Clostridium_butyricum	inner_Clostridium_ramosum	EX_gly(e)	4	6.4376	-0.0157208	GSM2354402
outer_Clostridium_butyricum	inner_Clostridium_ramosum	EX_gly(e)	4	7.13622	-0.0157208	GSM2354402
inner_Clostridium_butyricum	inner_Clostridium_ramosum	EX_gly(e)	4	0.939326	-0.0157208	GSM2354402
lumen_Escherichia_coli	inner_Clostridium_ramosum	EX_gly(e)	4	31.5583	-0.0157208	GSM2354402
outer_Escherichia_coli	inner_Clostridium_ramosum	EX_gly(e)	4	22.7535	-0.0157208	GSM2354402
lumen_Clostridium_butyricum	lumen_Lactobacillus_plantarum	EX_gly(e)	4	6.4376	-0.157208	GSM2354402
outer_Clostridium_butyricum	lumen_Lactobacillus_plantarum	EX_gly(e)	4	7.13622	-0.157208	GSM2354402
inner_Clostridium_butyricum	lumen_Lactobacillus_plantarum	EX_gly(e)	4	0.939326	-0.157208	GSM2354402
lumen_Escherichia_coli	lumen_Lactobacillus_plantarum	EX_gly(e)	4	31.5583	-0.157208	GSM2354402
outer_Escherichia_coli	lumen_Lactobacillus_plantarum	EX_gly(e)	4	22.7535	-0.157208	GSM2354402
lumen_Clostridium_butyricum	outer_Lactobacillus_plantarum	EX_gly(e)	4	6.4376	-0.188649	GSM2354402
outer_Clostridium_butyricum	outer_Lactobacillus_plantarum	EX_gly(e)	4	7.13622	-0.188649	GSM2354402
inner_Clostridium_butyricum	outer_Lactobacillus_plantarum	EX_gly(e)	4	0.939326	-0.188649	GSM2354402
lumen_Escherichia_coli	outer_Lactobacillus_plantarum	EX_gly(e)	4	31.5583	-0.188649	GSM2354402
outer_Escherichia_coli	outer_Lactobacillus_plantarum	EX_gly(e)	4	22.7535	-0.188649	GSM2354402
lumen_Clostridium_butyricum	inner_Lactobacillus_plantarum	EX_gly(e)	4	6.4376	-0.0314416	GSM2354402
outer_Clostridium_butyricum	inner_Lactobacillus_plantarum	EX_gly(e)	4	7.13622	-0.0314416	GSM2354402
inner_Clostridium_butyricum	inner_Lactobacillus_plantarum	EX_gly(e)	4	0.939326	-0.0314416	GSM2354402
lumen_Escherichia_coli	inner_Lactobacillus_plantarum	EX_gly(e)	4	31.5583	-0.0314416	GSM2354402
outer_Escherichia_coli	inner_Lactobacillus_plantarum	EX_gly(e)	4	22.7535	-0.0314416	GSM2354402
recon2.2_GSM2354402	lumen_Clostridium_ramosum	EX_h2o(e)	4	174.717	-337.232	GSM2354402
recon2.2_GSM2354402	outer_Clostridium_ramosum	EX_h2o(e)	4	174.717	-173.624	GSM2354402
recon2.2_GSM2354402	inner_Clostridium_ramosum	EX_h2o(e)	4	174.717	-24.074	GSM2354402
recon2.2_GSM2354402	lumen_Escherichia_coli	EX_h2o(e)	4	174.717	-4097.65	GSM2354402
recon2.2_GSM2354402	outer_Escherichia_coli	EX_h2o(e)	4	174.717	-2419.78	GSM2354402
recon2.2_GSM2354402	inner_Escherichia_coli	EX_h2o(e)	4	174.717	-288.516	GSM2354402
outer_Bifidobacterium_longum	lumen_Escherichia_coli	EX_lac_D(e)	4	15.9272	-1.1221	GSM2354402
lumen_Lactobacillus_plantarum	lumen_Escherichia_coli	EX_lac_D(e)	4	191.871	-1.1221	GSM2354402
outer_Lactobacillus_plantarum	lumen_Escherichia_coli	EX_lac_D(e)	4	160.2	-1.1221	GSM2354402
inner_Lactobacillus_plantarum	lumen_Escherichia_coli	EX_lac_D(e)	4	34.0638	-1.1221	GSM2354402
outer_Bifidobacterium_longum	outer_Escherichia_coli	EX_lac_D(e)	4	15.9272	-0.358825	GSM2354402
lumen_Lactobacillus_plantarum	outer_Escherichia_coli	EX_lac_D(e)	4	191.871	-0.358825	GSM2354402
outer_Lactobacillus_plantarum	outer_Escherichia_coli	EX_lac_D(e)	4	160.2	-0.358825	GSM2354402
inner_Lactobacillus_plantarum	outer_Escherichia_coli	EX_lac_D(e)	4	34.0638	-0.358825	GSM2354402
lumen_Bifidobacterium_longum	recon2.2_GSM2354402	EX_lac_L(e)	4	342.624	-8.96152	GSM2354402
outer_Bifidobacterium_longum	recon2.2_GSM2354402	EX_lac_L(e)	4	167.441	-8.96152	GSM2354402
inner_Bifidobacterium_longum	recon2.2_GSM2354402	EX_lac_L(e)	4	58.2017	-8.96152	GSM2354402
outer_Lactobacillus_plantarum	recon2.2_GSM2354402	EX_lac_L(e)	4	81.0021	-8.96152	GSM2354402
lumen_Bifidobacterium_longum	lumen_Escherichia_coli	EX_lac_L(e)	4	342.624	-0.919772	GSM2354402
outer_Bifidobacterium_longum	lumen_Escherichia_coli	EX_lac_L(e)	4	167.441	-0.919772	GSM2354402
inner_Bifidobacterium_longum	lumen_Escherichia_coli	EX_lac_L(e)	4	58.2017	-0.919772	GSM2354402
outer_Lactobacillus_plantarum	lumen_Escherichia_coli	EX_lac_L(e)	4	81.0021	-0.919772	GSM2354402
lumen_Bifidobacterium_longum	outer_Escherichia_coli	EX_lac_L(e)	4	342.624	-0.256043	GSM2354402
outer_Bifidobacterium_longum	outer_Escherichia_coli	EX_lac_L(e)	4	167.441	-0.256043	GSM2354402
inner_Bifidobacterium_longum	outer_Escherichia_coli	EX_lac_L(e)	4	58.2017	-0.256043	GSM2354402
outer_Lactobacillus_plantarum	outer_Escherichia_coli	EX_lac_L(e)	4	81.0021	-0.256043	GSM2354402
lumen_Blautia_producta	lumen_Escherichia_coli	EX_orn(e)	4	69.2102	-0.810403	GSM2354402
outer_Blautia_producta	lumen_Escherichia_coli	EX_orn(e)	4	61.3258	-0.810403	GSM2354402
inner_Blautia_producta	lumen_Escherichia_coli	EX_orn(e)	4	7.75394	-0.810403	GSM2354402
lumen_Blautia_producta	outer_Escherichia_coli	EX_orn(e)	4	69.2102	-0.486242	GSM2354402
outer_Blautia_producta	outer_Escherichia_coli	EX_orn(e)	4	61.3258	-0.486242	GSM2354402
inner_Blautia_producta	outer_Escherichia_coli	EX_orn(e)	4	7.75394	-0.486242	GSM2354402
lumen_Blautia_producta	inner_Escherichia_coli	EX_orn(e)	4	69.2102	-0.0810403	GSM2354402
outer_Blautia_producta	inner_Escherichia_coli	EX_orn(e)	4	61.3258	-0.0810403	GSM2354402
inner_Blautia_producta	inner_Escherichia_coli	EX_orn(e)	4	7.75394	-0.0810403	GSM2354402
lumen_Blautia_producta	lumen_Lactobacillus_plantarum	EX_orn(e)	4	69.2102	-0.0986441	GSM2354402
outer_Blautia_producta	lumen_Lactobacillus_plantarum	EX_orn(e)	4	61.3258	-0.0986441	GSM2354402
inner_Blautia_producta	lumen_Lactobacillus_plantarum	EX_orn(e)	4	7.75394	-0.0986441	GSM2354402
lumen_Blautia_producta	outer_Lactobacillus_plantarum	EX_orn(e)	4	69.2102	-0.123874	GSM2354402
outer_Blautia_producta	outer_Lactobacillus_plantarum	EX_orn(e)	4	61.3258	-0.123874	GSM2354402
inner_Blautia_producta	outer_Lactobacillus_plantarum	EX_orn(e)	4	7.75394	-0.123874	GSM2354402
lumen_Blautia_producta	inner_Lactobacillus_plantarum	EX_orn(e)	4	69.2102	-0.0174447	GSM2354402
outer_Blautia_producta	inner_Lactobacillus_plantarum	EX_orn(e)	4	61.3258	-0.0174447	GSM2354402
inner_Blautia_producta	inner_Lactobacillus_plantarum	EX_orn(e)	4	7.75394	-0.0174447	GSM2354402
lumen_Anaerostipes_caccae	recon2.2_GSM2354402	EX_succ(e)	4	17.6444	-55.0936	GSM2354402
outer_Anaerostipes_caccae	recon2.2_GSM2354402	EX_succ(e)	4	7.27274	-55.0936	GSM2354402
inner_Anaerostipes_caccae	recon2.2_GSM2354402	EX_succ(e)	4	0.804825	-55.0936	GSM2354402
lumen_Bacteroides_thetaiotaomicron	recon2.2_GSM2354402	EX_succ(e)	4	500.867	-55.0936	GSM2354402
outer_Bacteroides_thetaiotaomicron	recon2.2_GSM2354402	EX_succ(e)	4	289.835	-55.0936	GSM2354402
inner_Bacteroides_thetaiotaomicron	recon2.2_GSM2354402	EX_succ(e)	4	29.4226	-55.0936	GSM2354402
lumen_Blautia_producta	recon2.2_GSM2354402	EX_succ(e)	4	349.504	-55.0936	GSM2354402
outer_Blautia_producta	recon2.2_GSM2354402	EX_succ(e)	4	332.867	-55.0936	GSM2354402
inner_Blautia_producta	recon2.2_GSM2354402	EX_succ(e)	4	28.668	-55.0936	GSM2354402
lumen_Clostridium_butyricum	recon2.2_GSM2354402	EX_succ(e)	4	8.73346	-55.0936	GSM2354402
outer_Clostridium_butyricum	recon2.2_GSM2354402	EX_succ(e)	4	10.0323	-55.0936	GSM2354402
inner_Clostridium_butyricum	recon2.2_GSM2354402	EX_succ(e)	4	1.02316	-55.0936	GSM2354402
lumen_Clostridium_ramosum	recon2.2_GSM2354402	EX_succ(e)	4	3.56194	-55.0936	GSM2354402
outer_Clostridium_ramosum	recon2.2_GSM2354402	EX_succ(e)	4	1.83247	-55.0936	GSM2354402
inner_Clostridium_ramosum	recon2.2_GSM2354402	EX_succ(e)	4	0.25301	-55.0936	GSM2354402
lumen_Escherichia_coli	recon2.2_GSM2354402	EX_succ(e)	4	650.635	-55.0936	GSM2354402
outer_Escherichia_coli	recon2.2_GSM2354402	EX_succ(e)	4	391.159	-55.0936	GSM2354402
inner_Escherichia_coli	recon2.2_GSM2354402	EX_succ(e)	4	64.7595	-55.0936	GSM2354402
lumen_Lactobacillus_plantarum	recon2.2_GSM2354402	EX_succ(e)	4	6.82557	-55.0936	GSM2354402
outer_Lactobacillus_plantarum	recon2.2_GSM2354402	EX_succ(e)	4	8.40818	-55.0936	GSM2354402
inner_Lactobacillus_plantarum	recon2.2_GSM2354402	EX_succ(e)	4	1.01275	-55.0936	GSM2354402
recon2.2_GSM2354402	lumen_Anaerostipes_caccae	EX_mal_L(e)	4	42.1332	-1.45141	GSM2354402
recon2.2_GSM2354402	outer_Anaerostipes_caccae	EX_mal_L(e)	4	42.1332	-0.622035	GSM2354402
recon2.2_GSM2354402	inner_Anaerostipes_caccae	EX_mal_L(e)	4	42.1332	-0.103672	GSM2354402
recon2.2_GSM2354402	lumen_Blautia_producta	EX_mal_L(e)	4	42.1332	-0.933052	GSM2354402
recon2.2_GSM2354402	outer_Blautia_producta	EX_mal_L(e)	4	42.1332	-0.82938	GSM2354402
recon2.2_GSM2354402	inner_Blautia_producta	EX_mal_L(e)	4	42.1332	-0.103672	GSM2354402
recon2.2_GSM2354402	lumen_Escherichia_coli	EX_mal_L(e)	4	42.1332	-1.03672	GSM2354402
recon2.2_GSM2354402	outer_Escherichia_coli	EX_mal_L(e)	4	42.1332	-0.622035	GSM2354402
recon2.2_GSM2354402	inner_Escherichia_coli	EX_mal_L(e)	4	42.1332	-0.103672	GSM2354402
recon2.2_GSM2354402	lumen_Anaerostipes_caccae	EX_fum(e)	4	1.06065	-0.0461231	GSM2354402
lumen_Clostridium_ramosum	lumen_Anaerostipes_caccae	EX_fum(e)	4	3.85219	-0.0461231	GSM2354402
outer_Clostridium_ramosum	lumen_Anaerostipes_caccae	EX_fum(e)	4	1.98175	-0.0461231	GSM2354402
inner_Clostridium_ramosum	lumen_Anaerostipes_caccae	EX_fum(e)	4	0.273668	-0.0461231	GSM2354402
recon2.2_GSM2354402	outer_Anaerostipes_caccae	EX_fum(e)	4	1.06065	-0.019767	GSM2354402
lumen_Clostridium_ramosum	outer_Anaerostipes_caccae	EX_fum(e)	4	3.85219	-0.019767	GSM2354402
outer_Clostridium_ramosum	outer_Anaerostipes_caccae	EX_fum(e)	4	1.98175	-0.019767	GSM2354402
inner_Clostridium_ramosum	outer_Anaerostipes_caccae	EX_fum(e)	4	0.273668	-0.019767	GSM2354402
recon2.2_GSM2354402	inner_Anaerostipes_caccae	EX_fum(e)	4	1.06065	-0.00329451	GSM2354402
lumen_Clostridium_ramosum	inner_Anaerostipes_caccae	EX_fum(e)	4	3.85219	-0.00329451	GSM2354402
outer_Clostridium_ramosum	inner_Anaerostipes_caccae	EX_fum(e)	4	1.98175	-0.00329451	GSM2354402
inner_Clostridium_ramosum	inner_Anaerostipes_caccae	EX_fum(e)	4	0.273668	-0.00329451	GSM2354402
recon2.2_GSM2354402	lumen_Bacteroides_thetaiotaomicron	EX_fum(e)	4	1.06065	-0.0461231	GSM2354402
lumen_Clostridium_ramosum	lumen_Bacteroides_thetaiotaomicron	EX_fum(e)	4	3.85219	-0.0461231	GSM2354402
outer_Clostridium_ramosum	lumen_Bacteroides_thetaiotaomicron	EX_fum(e)	4	1.98175	-0.0461231	GSM2354402
inner_Clostridium_ramosum	lumen_Bacteroides_thetaiotaomicron	EX_fum(e)	4	0.273668	-0.0461231	GSM2354402
recon2.2_GSM2354402	outer_Bacteroides_thetaiotaomicron	EX_fum(e)	4	1.06065	-0.026356	GSM2354402
lumen_Clostridium_ramosum	outer_Bacteroides_thetaiotaomicron	EX_fum(e)	4	3.85219	-0.026356	GSM2354402
outer_Clostridium_ramosum	outer_Bacteroides_thetaiotaomicron	EX_fum(e)	4	1.98175	-0.026356	GSM2354402
inner_Clostridium_ramosum	outer_Bacteroides_thetaiotaomicron	EX_fum(e)	4	0.273668	-0.026356	GSM2354402
recon2.2_GSM2354402	inner_Bacteroides_thetaiotaomicron	EX_fum(e)	4	1.06065	-0.00329451	GSM2354402
lumen_Clostridium_ramosum	inner_Bacteroides_thetaiotaomicron	EX_fum(e)	4	3.85219	-0.00329451	GSM2354402
outer_Clostridium_ramosum	inner_Bacteroides_thetaiotaomicron	EX_fum(e)	4	1.98175	-0.00329451	GSM2354402
inner_Clostridium_ramosum	inner_Bacteroides_thetaiotaomicron	EX_fum(e)	4	0.273668	-0.00329451	GSM2354402
recon2.2_GSM2354402	lumen_Blautia_producta	EX_fum(e)	4	1.06065	-0.0296506	GSM2354402
lumen_Clostridium_ramosum	lumen_Blautia_producta	EX_fum(e)	4	3.85219	-0.0296506	GSM2354402
outer_Clostridium_ramosum	lumen_Blautia_producta	EX_fum(e)	4	1.98175	-0.0296506	GSM2354402
inner_Clostridium_ramosum	lumen_Blautia_producta	EX_fum(e)	4	0.273668	-0.0296506	GSM2354402
recon2.2_GSM2354402	outer_Blautia_producta	EX_fum(e)	4	1.06065	-0.026356	GSM2354402
lumen_Clostridium_ramosum	outer_Blautia_producta	EX_fum(e)	4	3.85219	-0.026356	GSM2354402
outer_Clostridium_ramosum	outer_Blautia_producta	EX_fum(e)	4	1.98175	-0.026356	GSM2354402
inner_Clostridium_ramosum	outer_Blautia_producta	EX_fum(e)	4	0.273668	-0.026356	GSM2354402
recon2.2_GSM2354402	inner_Blautia_producta	EX_fum(e)	4	1.06065	-0.00329451	GSM2354402
lumen_Clostridium_ramosum	inner_Blautia_producta	EX_fum(e)	4	3.85219	-0.00329451	GSM2354402
outer_Clostridium_ramosum	inner_Blautia_producta	EX_fum(e)	4	1.98175	-0.00329451	GSM2354402
inner_Clostridium_ramosum	inner_Blautia_producta	EX_fum(e)	4	0.273668	-0.00329451	GSM2354402
recon2.2_GSM2354402	lumen_Escherichia_coli	EX_fum(e)	4	1.06065	-0.0329451	GSM2354402
lumen_Clostridium_ramosum	lumen_Escherichia_coli	EX_fum(e)	4	3.85219	-0.0329451	GSM2354402
outer_Clostridium_ramosum	lumen_Escherichia_coli	EX_fum(e)	4	1.98175	-0.0329451	GSM2354402
inner_Clostridium_ramosum	lumen_Escherichia_coli	EX_fum(e)	4	0.273668	-0.0329451	GSM2354402
recon2.2_GSM2354402	outer_Escherichia_coli	EX_fum(e)	4	1.06065	-0.019767	GSM2354402
lumen_Clostridium_ramosum	outer_Escherichia_coli	EX_fum(e)	4	3.85219	-0.019767	GSM2354402
outer_Clostridium_ramosum	outer_Escherichia_coli	EX_fum(e)	4	1.98175	-0.019767	GSM2354402
inner_Clostridium_ramosum	outer_Escherichia_coli	EX_fum(e)	4	0.273668	-0.019767	GSM2354402
recon2.2_GSM2354402	inner_Escherichia_coli	EX_fum(e)	4	1.06065	-0.00329451	GSM2354402
lumen_Clostridium_ramosum	inner_Escherichia_coli	EX_fum(e)	4	3.85219	-0.00329451	GSM2354402
outer_Clostridium_ramosum	inner_Escherichia_coli	EX_fum(e)	4	1.98175	-0.00329451	GSM2354402
inner_Clostridium_ramosum	inner_Escherichia_coli	EX_fum(e)	4	0.273668	-0.00329451	GSM2354402
lumen_Clostridium_butyricum	lumen_Anaerostipes_caccae	EX_h2s(e)	4	2.2359	-1.81887	GSM2354402
outer_Clostridium_butyricum	lumen_Anaerostipes_caccae	EX_h2s(e)	4	2.13778	-1.81887	GSM2354402
inner_Clostridium_butyricum	lumen_Anaerostipes_caccae	EX_h2s(e)	4	0.391414	-1.81887	GSM2354402
lumen_Escherichia_coli	lumen_Anaerostipes_caccae	EX_h2s(e)	4	126.903	-1.81887	GSM2354402
outer_Escherichia_coli	lumen_Anaerostipes_caccae	EX_h2s(e)	4	66.3302	-1.81887	GSM2354402
lumen_Clostridium_butyricum	outer_Anaerostipes_caccae	EX_h2s(e)	4	2.2359	-0.779514	GSM2354402
outer_Clostridium_butyricum	outer_Anaerostipes_caccae	EX_h2s(e)	4	2.13778	-0.779514	GSM2354402
inner_Clostridium_butyricum	outer_Anaerostipes_caccae	EX_h2s(e)	4	0.391414	-0.779514	GSM2354402
lumen_Escherichia_coli	outer_Anaerostipes_caccae	EX_h2s(e)	4	126.903	-0.779514	GSM2354402
outer_Escherichia_coli	outer_Anaerostipes_caccae	EX_h2s(e)	4	66.3302	-0.779514	GSM2354402
lumen_Clostridium_butyricum	inner_Anaerostipes_caccae	EX_h2s(e)	4	2.2359	-0.129919	GSM2354402
outer_Clostridium_butyricum	inner_Anaerostipes_caccae	EX_h2s(e)	4	2.13778	-0.129919	GSM2354402
inner_Clostridium_butyricum	inner_Anaerostipes_caccae	EX_h2s(e)	4	0.391414	-0.129919	GSM2354402
lumen_Escherichia_coli	inner_Anaerostipes_caccae	EX_h2s(e)	4	126.903	-0.129919	GSM2354402
outer_Escherichia_coli	inner_Anaerostipes_caccae	EX_h2s(e)	4	66.3302	-0.129919	GSM2354402
lumen_Clostridium_butyricum	lumen_Bifidobacterium_longum	EX_h2s(e)	4	2.2359	-1.35818	GSM2354402
outer_Clostridium_butyricum	lumen_Bifidobacterium_longum	EX_h2s(e)	4	2.13778	-1.35818	GSM2354402
inner_Clostridium_butyricum	lumen_Bifidobacterium_longum	EX_h2s(e)	4	0.391414	-1.35818	GSM2354402
lumen_Escherichia_coli	lumen_Bifidobacterium_longum	EX_h2s(e)	4	126.903	-1.35818	GSM2354402
outer_Escherichia_coli	lumen_Bifidobacterium_longum	EX_h2s(e)	4	66.3302	-1.35818	GSM2354402
lumen_Clostridium_butyricum	outer_Bifidobacterium_longum	EX_h2s(e)	4	2.2359	-0.741449	GSM2354402
outer_Clostridium_butyricum	outer_Bifidobacterium_longum	EX_h2s(e)	4	2.13778	-0.741449	GSM2354402
inner_Clostridium_butyricum	outer_Bifidobacterium_longum	EX_h2s(e)	4	0.391414	-0.741449	GSM2354402
lumen_Escherichia_coli	outer_Bifidobacterium_longum	EX_h2s(e)	4	126.903	-0.741449	GSM2354402
outer_Escherichia_coli	outer_Bifidobacterium_longum	EX_h2s(e)	4	66.3302	-0.741449	GSM2354402
lumen_Clostridium_butyricum	inner_Bifidobacterium_longum	EX_h2s(e)	4	2.2359	-0.233871	GSM2354402
outer_Clostridium_butyricum	inner_Bifidobacterium_longum	EX_h2s(e)	4	2.13778	-0.233871	GSM2354402
inner_Clostridium_butyricum	inner_Bifidobacterium_longum	EX_h2s(e)	4	0.391414	-0.233871	GSM2354402
lumen_Escherichia_coli	inner_Bifidobacterium_longum	EX_h2s(e)	4	126.903	-0.233871	GSM2354402
outer_Escherichia_coli	inner_Bifidobacterium_longum	EX_h2s(e)	4	66.3302	-0.233871	GSM2354402
lumen_Clostridium_butyricum	lumen_Blautia_producta	EX_h2s(e)	4	2.2359	-1.1595	GSM2354402
outer_Clostridium_butyricum	lumen_Blautia_producta	EX_h2s(e)	4	2.13778	-1.1595	GSM2354402
inner_Clostridium_butyricum	lumen_Blautia_producta	EX_h2s(e)	4	0.391414	-1.1595	GSM2354402
lumen_Escherichia_coli	lumen_Blautia_producta	EX_h2s(e)	4	126.903	-1.1595	GSM2354402
outer_Escherichia_coli	lumen_Blautia_producta	EX_h2s(e)	4	66.3302	-1.1595	GSM2354402
lumen_Clostridium_butyricum	outer_Blautia_producta	EX_h2s(e)	4	2.2359	-1.03931	GSM2354402
outer_Clostridium_butyricum	outer_Blautia_producta	EX_h2s(e)	4	2.13778	-1.03931	GSM2354402
inner_Clostridium_butyricum	outer_Blautia_producta	EX_h2s(e)	4	0.391414	-1.03931	GSM2354402
lumen_Escherichia_coli	outer_Blautia_producta	EX_h2s(e)	4	126.903	-1.03931	GSM2354402
outer_Escherichia_coli	outer_Blautia_producta	EX_h2s(e)	4	66.3302	-1.03931	GSM2354402
lumen_Clostridium_butyricum	inner_Blautia_producta	EX_h2s(e)	4	2.2359	-0.119308	GSM2354402
outer_Clostridium_butyricum	inner_Blautia_producta	EX_h2s(e)	4	2.13778	-0.119308	GSM2354402
inner_Clostridium_butyricum	inner_Blautia_producta	EX_h2s(e)	4	0.391414	-0.119308	GSM2354402
lumen_Escherichia_coli	inner_Blautia_producta	EX_h2s(e)	4	126.903	-0.119308	GSM2354402
outer_Escherichia_coli	inner_Blautia_producta	EX_h2s(e)	4	66.3302	-0.119308	GSM2354402
lumen_Clostridium_butyricum	lumen_Clostridium_ramosum	EX_h2s(e)	4	2.2359	-1.55903	GSM2354402
outer_Clostridium_butyricum	lumen_Clostridium_ramosum	EX_h2s(e)	4	2.13778	-1.55903	GSM2354402
inner_Clostridium_butyricum	lumen_Clostridium_ramosum	EX_h2s(e)	4	0.391414	-1.55903	GSM2354402
lumen_Escherichia_coli	lumen_Clostridium_ramosum	EX_h2s(e)	4	126.903	-1.55903	GSM2354402
outer_Escherichia_coli	lumen_Clostridium_ramosum	EX_h2s(e)	4	66.3302	-1.55903	GSM2354402
lumen_Clostridium_butyricum	outer_Clostridium_ramosum	EX_h2s(e)	4	2.2359	-0.779514	GSM2354402
outer_Clostridium_butyricum	outer_Clostridium_ramosum	EX_h2s(e)	4	2.13778	-0.779514	GSM2354402
inner_Clostridium_butyricum	outer_Clostridium_ramosum	EX_h2s(e)	4	0.391414	-0.779514	GSM2354402
lumen_Escherichia_coli	outer_Clostridium_ramosum	EX_h2s(e)	4	126.903	-0.779514	GSM2354402
outer_Escherichia_coli	outer_Clostridium_ramosum	EX_h2s(e)	4	66.3302	-0.779514	GSM2354402
lumen_Clostridium_butyricum	inner_Clostridium_ramosum	EX_h2s(e)	4	2.2359	-0.129919	GSM2354402
outer_Clostridium_butyricum	inner_Clostridium_ramosum	EX_h2s(e)	4	2.13778	-0.129919	GSM2354402
inner_Clostridium_butyricum	inner_Clostridium_ramosum	EX_h2s(e)	4	0.391414	-0.129919	GSM2354402
lumen_Escherichia_coli	inner_Clostridium_ramosum	EX_h2s(e)	4	126.903	-0.129919	GSM2354402
outer_Escherichia_coli	inner_Clostridium_ramosum	EX_h2s(e)	4	66.3302	-0.129919	GSM2354402
lumen_Bifidobacterium_longum	recon2.2_GSM2354402	EX_akg(e)	5	31.9901	-1.06789	GSM2354402
outer_Bifidobacterium_longum	recon2.2_GSM2354402	EX_akg(e)	5	17.2175	-1.06789	GSM2354402
inner_Bifidobacterium_longum	recon2.2_GSM2354402	EX_akg(e)	5	5.58328	-1.06789	GSM2354402
lumen_Bifidobacterium_longum	lumen_Bacteroides_thetaiotaomicron	EX_akg(e)	5	31.9901	-0.854316	GSM2354402
outer_Bifidobacterium_longum	lumen_Bacteroides_thetaiotaomicron	EX_akg(e)	5	17.2175	-0.854316	GSM2354402
inner_Bifidobacterium_longum	lumen_Bacteroides_thetaiotaomicron	EX_akg(e)	5	5.58328	-0.854316	GSM2354402
lumen_Bifidobacterium_longum	outer_Bacteroides_thetaiotaomicron	EX_akg(e)	5	31.9901	-0.488181	GSM2354402
outer_Bifidobacterium_longum	outer_Bacteroides_thetaiotaomicron	EX_akg(e)	5	17.2175	-0.488181	GSM2354402
inner_Bifidobacterium_longum	outer_Bacteroides_thetaiotaomicron	EX_akg(e)	5	5.58328	-0.488181	GSM2354402
lumen_Bifidobacterium_longum	inner_Bacteroides_thetaiotaomicron	EX_akg(e)	5	31.9901	-0.0610226	GSM2354402
outer_Bifidobacterium_longum	inner_Bacteroides_thetaiotaomicron	EX_akg(e)	5	17.2175	-0.0610226	GSM2354402
inner_Bifidobacterium_longum	inner_Bacteroides_thetaiotaomicron	EX_akg(e)	5	5.58328	-0.0610226	GSM2354402
lumen_Bifidobacterium_longum	lumen_Escherichia_coli	EX_akg(e)	5	31.9901	-0.610226	GSM2354402
outer_Bifidobacterium_longum	lumen_Escherichia_coli	EX_akg(e)	5	17.2175	-0.610226	GSM2354402
inner_Bifidobacterium_longum	lumen_Escherichia_coli	EX_akg(e)	5	5.58328	-0.610226	GSM2354402
lumen_Bifidobacterium_longum	outer_Escherichia_coli	EX_akg(e)	5	31.9901	-0.366136	GSM2354402
outer_Bifidobacterium_longum	outer_Escherichia_coli	EX_akg(e)	5	17.2175	-0.366136	GSM2354402
inner_Bifidobacterium_longum	outer_Escherichia_coli	EX_akg(e)	5	5.58328	-0.366136	GSM2354402
lumen_Bifidobacterium_longum	inner_Escherichia_coli	EX_akg(e)	5	31.9901	-0.0610226	GSM2354402
outer_Bifidobacterium_longum	inner_Escherichia_coli	EX_akg(e)	5	17.2175	-0.0610226	GSM2354402
inner_Bifidobacterium_longum	inner_Escherichia_coli	EX_akg(e)	5	5.58328	-0.0610226	GSM2354402
lumen_Clostridium_butyricum	recon2.2_GSM2354402	EX_ala_L(e)	5	21.7601	-1.76495	GSM2354402
outer_Clostridium_butyricum	recon2.2_GSM2354402	EX_ala_L(e)	5	22.7723	-1.76495	GSM2354402
inner_Clostridium_butyricum	recon2.2_GSM2354402	EX_ala_L(e)	5	3.47338	-1.76495	GSM2354402
lumen_Clostridium_butyricum	outer_Blautia_producta	EX_ala_L(e)	5	21.7601	-0.126068	GSM2354402
outer_Clostridium_butyricum	outer_Blautia_producta	EX_ala_L(e)	5	22.7723	-0.126068	GSM2354402
inner_Clostridium_butyricum	outer_Blautia_producta	EX_ala_L(e)	5	3.47338	-0.126068	GSM2354402
recon2.2_GSM2354402	outer_Bacteroides_thetaiotaomicron	EX_cys_L(e)	5	26.3684	-0.036086	GSM2354402
recon2.2_GSM2354402	lumen_Bifidobacterium_longum	EX_cys_L(e)	5	26.3684	-1.58778	GSM2354402
recon2.2_GSM2354402	outer_Bifidobacterium_longum	EX_cys_L(e)	5	26.3684	-0.866064	GSM2354402
recon2.2_GSM2354402	inner_Bifidobacterium_longum	EX_cys_L(e)	5	26.3684	-0.288688	GSM2354402
recon2.2_GSM2354402	lumen_Escherichia_coli	EX_cys_L(e)	5	26.3684	-1.44344	GSM2354402
recon2.2_GSM2354402	outer_Escherichia_coli	EX_cys_L(e)	5	26.3684	-0.866064	GSM2354402
recon2.2_GSM2354402	inner_Escherichia_coli	EX_cys_L(e)	5	26.3684	-0.144344	GSM2354402
recon2.2_GSM2354402	lumen_Lactobacillus_plantarum	EX_cys_L(e)	5	26.3684	-0.72172	GSM2354402
recon2.2_GSM2354402	outer_Lactobacillus_plantarum	EX_cys_L(e)	5	26.3684	-0.866064	GSM2354402
recon2.2_GSM2354402	inner_Lactobacillus_plantarum	EX_cys_L(e)	5	26.3684	-0.144344	GSM2354402
lumen_Clostridium_butyricum	recon2.2_GSM2354402	EX_gly(e)	5	13.3087	-2.43721	GSM2354402
outer_Clostridium_butyricum	recon2.2_GSM2354402	EX_gly(e)	5	14.1737	-2.43721	GSM2354402
inner_Clostridium_butyricum	recon2.2_GSM2354402	EX_gly(e)	5	2.08712	-2.43721	GSM2354402
lumen_Escherichia_coli	recon2.2_GSM2354402	EX_gly(e)	5	36.5837	-2.43721	GSM2354402
outer_Escherichia_coli	recon2.2_GSM2354402	EX_gly(e)	5	44.8279	-2.43721	GSM2354402
inner_Escherichia_coli	recon2.2_GSM2354402	EX_gly(e)	5	7.77143	-2.43721	GSM2354402
lumen_Clostridium_butyricum	lumen_Anaerostipes_caccae	EX_gly(e)	5	13.3087	-0.452625	GSM2354402
outer_Clostridium_butyricum	lumen_Anaerostipes_caccae	EX_gly(e)	5	14.1737	-0.452625	GSM2354402
inner_Clostridium_butyricum	lumen_Anaerostipes_caccae	EX_gly(e)	5	2.08712	-0.452625	GSM2354402
lumen_Escherichia_coli	lumen_Anaerostipes_caccae	EX_gly(e)	5	36.5837	-0.452625	GSM2354402
outer_Escherichia_coli	lumen_Anaerostipes_caccae	EX_gly(e)	5	44.8279	-0.452625	GSM2354402
inner_Escherichia_coli	lumen_Anaerostipes_caccae	EX_gly(e)	5	7.77143	-0.452625	GSM2354402
lumen_Clostridium_butyricum	outer_Anaerostipes_caccae	EX_gly(e)	5	13.3087	-0.417807	GSM2354402
outer_Clostridium_butyricum	outer_Anaerostipes_caccae	EX_gly(e)	5	14.1737	-0.417807	GSM2354402
inner_Clostridium_butyricum	outer_Anaerostipes_caccae	EX_gly(e)	5	2.08712	-0.417807	GSM2354402
lumen_Escherichia_coli	outer_Anaerostipes_caccae	EX_gly(e)	5	36.5837	-0.417807	GSM2354402
outer_Escherichia_coli	outer_Anaerostipes_caccae	EX_gly(e)	5	44.8279	-0.417807	GSM2354402
inner_Escherichia_coli	outer_Anaerostipes_caccae	EX_gly(e)	5	7.77143	-0.417807	GSM2354402
lumen_Clostridium_butyricum	inner_Anaerostipes_caccae	EX_gly(e)	5	13.3087	-0.139269	GSM2354402
outer_Clostridium_butyricum	inner_Anaerostipes_caccae	EX_gly(e)	5	14.1737	-0.139269	GSM2354402
inner_Clostridium_butyricum	inner_Anaerostipes_caccae	EX_gly(e)	5	2.08712	-0.139269	GSM2354402
lumen_Escherichia_coli	inner_Anaerostipes_caccae	EX_gly(e)	5	36.5837	-0.139269	GSM2354402
outer_Escherichia_coli	inner_Anaerostipes_caccae	EX_gly(e)	5	44.8279	-0.139269	GSM2354402
inner_Escherichia_coli	inner_Anaerostipes_caccae	EX_gly(e)	5	7.77143	-0.139269	GSM2354402
lumen_Clostridium_butyricum	lumen_Bifidobacterium_longum	EX_gly(e)	5	13.3087	-1.11415	GSM2354402
outer_Clostridium_butyricum	lumen_Bifidobacterium_longum	EX_gly(e)	5	14.1737	-1.11415	GSM2354402
inner_Clostridium_butyricum	lumen_Bifidobacterium_longum	EX_gly(e)	5	2.08712	-1.11415	GSM2354402
lumen_Escherichia_coli	lumen_Bifidobacterium_longum	EX_gly(e)	5	36.5837	-1.11415	GSM2354402
outer_Escherichia_coli	lumen_Bifidobacterium_longum	EX_gly(e)	5	44.8279	-1.11415	GSM2354402
inner_Escherichia_coli	lumen_Bifidobacterium_longum	EX_gly(e)	5	7.77143	-1.11415	GSM2354402
lumen_Clostridium_butyricum	outer_Bifidobacterium_longum	EX_gly(e)	5	13.3087	-0.626711	GSM2354402
outer_Clostridium_butyricum	outer_Bifidobacterium_longum	EX_gly(e)	5	14.1737	-0.626711	GSM2354402
inner_Clostridium_butyricum	outer_Bifidobacterium_longum	EX_gly(e)	5	2.08712	-0.626711	GSM2354402
lumen_Escherichia_coli	outer_Bifidobacterium_longum	EX_gly(e)	5	36.5837	-0.626711	GSM2354402
outer_Escherichia_coli	outer_Bifidobacterium_longum	EX_gly(e)	5	44.8279	-0.626711	GSM2354402
inner_Escherichia_coli	outer_Bifidobacterium_longum	EX_gly(e)	5	7.77143	-0.626711	GSM2354402
lumen_Clostridium_butyricum	inner_Bifidobacterium_longum	EX_gly(e)	5	13.3087	-0.278538	GSM2354402
outer_Clostridium_butyricum	inner_Bifidobacterium_longum	EX_gly(e)	5	14.1737	-0.278538	GSM2354402
inner_Clostridium_butyricum	inner_Bifidobacterium_longum	EX_gly(e)	5	2.08712	-0.278538	GSM2354402
lumen_Escherichia_coli	inner_Bifidobacterium_longum	EX_gly(e)	5	36.5837	-0.278538	GSM2354402
outer_Escherichia_coli	inner_Bifidobacterium_longum	EX_gly(e)	5	44.8279	-0.278538	GSM2354402
inner_Escherichia_coli	inner_Bifidobacterium_longum	EX_gly(e)	5	7.77143	-0.278538	GSM2354402
lumen_Clostridium_butyricum	lumen_Blautia_producta	EX_gly(e)	5	13.3087	-1.25342	GSM2354402
outer_Clostridium_butyricum	lumen_Blautia_producta	EX_gly(e)	5	14.1737	-1.25342	GSM2354402
inner_Clostridium_butyricum	lumen_Blautia_producta	EX_gly(e)	5	2.08712	-1.25342	GSM2354402
lumen_Escherichia_coli	lumen_Blautia_producta	EX_gly(e)	5	36.5837	-1.25342	GSM2354402
outer_Escherichia_coli	lumen_Blautia_producta	EX_gly(e)	5	44.8279	-1.25342	GSM2354402
inner_Escherichia_coli	lumen_Blautia_producta	EX_gly(e)	5	7.77143	-1.25342	GSM2354402
lumen_Clostridium_butyricum	outer_Blautia_producta	EX_gly(e)	5	13.3087	-1.11415	GSM2354402
outer_Clostridium_butyricum	outer_Blautia_producta	EX_gly(e)	5	14.1737	-1.11415	GSM2354402
inner_Clostridium_butyricum	outer_Blautia_producta	EX_gly(e)	5	2.08712	-1.11415	GSM2354402
lumen_Escherichia_coli	outer_Blautia_producta	EX_gly(e)	5	36.5837	-1.11415	GSM2354402
outer_Escherichia_coli	outer_Blautia_producta	EX_gly(e)	5	44.8279	-1.11415	GSM2354402
inner_Escherichia_coli	outer_Blautia_producta	EX_gly(e)	5	7.77143	-1.11415	GSM2354402
lumen_Clostridium_butyricum	inner_Blautia_producta	EX_gly(e)	5	13.3087	-0.139269	GSM2354402
outer_Clostridium_butyricum	inner_Blautia_producta	EX_gly(e)	5	14.1737	-0.139269	GSM2354402
inner_Clostridium_butyricum	inner_Blautia_producta	EX_gly(e)	5	2.08712	-0.139269	GSM2354402
lumen_Escherichia_coli	inner_Blautia_producta	EX_gly(e)	5	36.5837	-0.139269	GSM2354402
outer_Escherichia_coli	inner_Blautia_producta	EX_gly(e)	5	44.8279	-0.139269	GSM2354402
inner_Escherichia_coli	inner_Blautia_producta	EX_gly(e)	5	7.77143	-0.139269	GSM2354402
lumen_Clostridium_butyricum	outer_Clostridium_ramosum	EX_gly(e)	5	13.3087	-0.139269	GSM2354402
outer_Clostridium_butyricum	outer_Clostridium_ramosum	EX_gly(e)	5	14.1737	-0.139269	GSM2354402
inner_Clostridium_butyricum	outer_Clostridium_ramosum	EX_gly(e)	5	2.08712	-0.139269	GSM2354402
lumen_Escherichia_coli	outer_Clostridium_ramosum	EX_gly(e)	5	36.5837	-0.139269	GSM2354402
outer_Escherichia_coli	outer_Clostridium_ramosum	EX_gly(e)	5	44.8279	-0.139269	GSM2354402
inner_Escherichia_coli	outer_Clostridium_ramosum	EX_gly(e)	5	7.77143	-0.139269	GSM2354402
lumen_Clostridium_butyricum	lumen_Lactobacillus_plantarum	EX_gly(e)	5	13.3087	-0.696346	GSM2354402
outer_Clostridium_butyricum	lumen_Lactobacillus_plantarum	EX_gly(e)	5	14.1737	-0.696346	GSM2354402
inner_Clostridium_butyricum	lumen_Lactobacillus_plantarum	EX_gly(e)	5	2.08712	-0.696346	GSM2354402
lumen_Escherichia_coli	lumen_Lactobacillus_plantarum	EX_gly(e)	5	36.5837	-0.696346	GSM2354402
outer_Escherichia_coli	lumen_Lactobacillus_plantarum	EX_gly(e)	5	44.8279	-0.696346	GSM2354402
inner_Escherichia_coli	lumen_Lactobacillus_plantarum	EX_gly(e)	5	7.77143	-0.696346	GSM2354402
lumen_Clostridium_butyricum	outer_Lactobacillus_plantarum	EX_gly(e)	5	13.3087	-0.835615	GSM2354402
outer_Clostridium_butyricum	outer_Lactobacillus_plantarum	EX_gly(e)	5	14.1737	-0.835615	GSM2354402
inner_Clostridium_butyricum	outer_Lactobacillus_plantarum	EX_gly(e)	5	2.08712	-0.835615	GSM2354402
lumen_Escherichia_coli	outer_Lactobacillus_plantarum	EX_gly(e)	5	36.5837	-0.835615	GSM2354402
outer_Escherichia_coli	outer_Lactobacillus_plantarum	EX_gly(e)	5	44.8279	-0.835615	GSM2354402
inner_Escherichia_coli	outer_Lactobacillus_plantarum	EX_gly(e)	5	7.77143	-0.835615	GSM2354402
lumen_Clostridium_butyricum	inner_Lactobacillus_plantarum	EX_gly(e)	5	13.3087	-0.139269	GSM2354402
outer_Clostridium_butyricum	inner_Lactobacillus_plantarum	EX_gly(e)	5	14.1737	-0.139269	GSM2354402
inner_Clostridium_butyricum	inner_Lactobacillus_plantarum	EX_gly(e)	5	2.08712	-0.139269	GSM2354402
lumen_Escherichia_coli	inner_Lactobacillus_plantarum	EX_gly(e)	5	36.5837	-0.139269	GSM2354402
outer_Escherichia_coli	inner_Lactobacillus_plantarum	EX_gly(e)	5	44.8279	-0.139269	GSM2354402
inner_Escherichia_coli	inner_Lactobacillus_plantarum	EX_gly(e)	5	7.77143	-0.139269	GSM2354402
recon2.2_GSM2354402	lumen_Clostridium_ramosum	EX_h2o(e)	5	203.638	-672.031	GSM2354402
recon2.2_GSM2354402	outer_Clostridium_ramosum	EX_h2o(e)	5	203.638	-342.833	GSM2354402
recon2.2_GSM2354402	inner_Clostridium_ramosum	EX_h2o(e)	5	203.638	-51.5596	GSM2354402
recon2.2_GSM2354402	lumen_Escherichia_coli	EX_h2o(e)	5	203.638	-8174.96	GSM2354402
recon2.2_GSM2354402	outer_Escherichia_coli	EX_h2o(e)	5	203.638	-4847.16	GSM2354402
recon2.2_GSM2354402	inner_Escherichia_coli	EX_h2o(e)	5	203.638	-683.849	GSM2354402
lumen_Bifidobacterium_longum	recon2.2_GSM2354402	EX_lac_L(e)	5	676.663	-21.9444	GSM2354402
outer_Bifidobacterium_longum	recon2.2_GSM2354402	EX_lac_L(e)	5	278.185	-21.9444	GSM2354402
inner_Bifidobacterium_longum	recon2.2_GSM2354402	EX_lac_L(e)	5	120.812	-21.9444	GSM2354402
outer_Lactobacillus_plantarum	recon2.2_GSM2354402	EX_lac_L(e)	5	240.453	-21.9444	GSM2354402
inner_Lactobacillus_plantarum	recon2.2_GSM2354402	EX_lac_L(e)	5	36.9403	-21.9444	GSM2354402
lumen_Blautia_producta	lumen_Escherichia_coli	EX_orn(e)	5	134.796	-3.20725	GSM2354402
outer_Blautia_producta	lumen_Escherichia_coli	EX_orn(e)	5	119.575	-3.20725	GSM2354402
inner_Blautia_producta	lumen_Escherichia_coli	EX_orn(e)	5	15.0464	-3.20725	GSM2354402
lumen_Blautia_producta	outer_Escherichia_coli	EX_orn(e)	5	134.796	-1.92435	GSM2354402
outer_Blautia_producta	outer_Escherichia_coli	EX_orn(e)	5	119.575	-1.92435	GSM2354402
inner_Blautia_producta	outer_Escherichia_coli	EX_orn(e)	5	15.0464	-1.92435	GSM2354402
lumen_Blautia_producta	inner_Escherichia_coli	EX_orn(e)	5	134.796	-0.320725	GSM2354402
outer_Blautia_producta	inner_Escherichia_coli	EX_orn(e)	5	119.575	-0.320725	GSM2354402
inner_Blautia_producta	inner_Escherichia_coli	EX_orn(e)	5	15.0464	-0.320725	GSM2354402
lumen_Blautia_producta	lumen_Lactobacillus_plantarum	EX_orn(e)	5	134.796	-0.201182	GSM2354402
outer_Blautia_producta	lumen_Lactobacillus_plantarum	EX_orn(e)	5	119.575	-0.201182	GSM2354402
inner_Blautia_producta	lumen_Lactobacillus_plantarum	EX_orn(e)	5	15.0464	-0.201182	GSM2354402
lumen_Blautia_producta	outer_Lactobacillus_plantarum	EX_orn(e)	5	134.796	-0.248043	GSM2354402
outer_Blautia_producta	outer_Lactobacillus_plantarum	EX_orn(e)	5	119.575	-0.248043	GSM2354402
inner_Blautia_producta	outer_Lactobacillus_plantarum	EX_orn(e)	5	15.0464	-0.248043	GSM2354402
lumen_Blautia_producta	inner_Lactobacillus_plantarum	EX_orn(e)	5	134.796	-0.0378291	GSM2354402
outer_Blautia_producta	inner_Lactobacillus_plantarum	EX_orn(e)	5	119.575	-0.0378291	GSM2354402
inner_Blautia_producta	inner_Lactobacillus_plantarum	EX_orn(e)	5	15.0464	-0.0378291	GSM2354402
lumen_Anaerostipes_caccae	recon2.2_GSM2354402	EX_succ(e)	5	35.6494	-108.925	GSM2354402
outer_Anaerostipes_caccae	recon2.2_GSM2354402	EX_succ(e)	5	14.8391	-108.925	GSM2354402
inner_Anaerostipes_caccae	recon2.2_GSM2354402	EX_succ(e)	5	1.83952	-108.925	GSM2354402
lumen_Bacteroides_thetaiotaomicron	recon2.2_GSM2354402	EX_succ(e)	5	987.594	-108.925	GSM2354402
outer_Bacteroides_thetaiotaomicron	recon2.2_GSM2354402	EX_succ(e)	5	579.34	-108.925	GSM2354402
inner_Bacteroides_thetaiotaomicron	recon2.2_GSM2354402	EX_succ(e)	5	65.6284	-108.925	GSM2354402
lumen_Blautia_producta	recon2.2_GSM2354402	EX_succ(e)	5	728.159	-108.925	GSM2354402
outer_Blautia_producta	recon2.2_GSM2354402	EX_succ(e)	5	672.414	-108.925	GSM2354402
inner_Blautia_producta	recon2.2_GSM2354402	EX_succ(e)	5	69.8795	-108.925	GSM2354402
lumen_Clostridium_butyricum	recon2.2_GSM2354402	EX_succ(e)	5	18.4756	-108.925	GSM2354402
outer_Clostridium_butyricum	recon2.2_GSM2354402	EX_succ(e)	5	19.9643	-108.925	GSM2354402
inner_Clostridium_butyricum	recon2.2_GSM2354402	EX_succ(e)	5	2.50786	-108.925	GSM2354402
lumen_Clostridium_ramosum	recon2.2_GSM2354402	EX_succ(e)	5	7.14767	-108.925	GSM2354402
outer_Clostridium_ramosum	recon2.2_GSM2354402	EX_succ(e)	5	3.64357	-108.925	GSM2354402
inner_Clostridium_ramosum	recon2.2_GSM2354402	EX_succ(e)	5	0.546804	-108.925	GSM2354402
lumen_Escherichia_coli	recon2.2_GSM2354402	EX_succ(e)	5	1284.48	-108.925	GSM2354402
outer_Escherichia_coli	recon2.2_GSM2354402	EX_succ(e)	5	768.611	-108.925	GSM2354402
inner_Escherichia_coli	recon2.2_GSM2354402	EX_succ(e)	5	125.268	-108.925	GSM2354402
lumen_Lactobacillus_plantarum	recon2.2_GSM2354402	EX_succ(e)	5	13.9506	-108.925	GSM2354402
outer_Lactobacillus_plantarum	recon2.2_GSM2354402	EX_succ(e)	5	16.9378	-108.925	GSM2354402
inner_Lactobacillus_plantarum	recon2.2_GSM2354402	EX_succ(e)	5	2.34162	-108.925	GSM2354402
recon2.2_GSM2354402	lumen_Anaerostipes_caccae	EX_mal_L(e)	5	27.8566	-3.49318	GSM2354402
recon2.2_GSM2354402	outer_Anaerostipes_caccae	EX_mal_L(e)	5	27.8566	-1.49708	GSM2354402
recon2.2_GSM2354402	inner_Anaerostipes_caccae	EX_mal_L(e)	5	27.8566	-0.249513	GSM2354402
recon2.2_GSM2354402	lumen_Blautia_producta	EX_mal_L(e)	5	27.8566	-2.24561	GSM2354402
recon2.2_GSM2354402	outer_Blautia_producta	EX_mal_L(e)	5	27.8566	-1.9961	GSM2354402
recon2.2_GSM2354402	inner_Blautia_producta	EX_mal_L(e)	5	27.8566	-0.249513	GSM2354402
recon2.2_GSM2354402	lumen_Escherichia_coli	EX_mal_L(e)	5	27.8566	-2.49513	GSM2354402
recon2.2_GSM2354402	outer_Escherichia_coli	EX_mal_L(e)	5	27.8566	-1.49708	GSM2354402
recon2.2_GSM2354402	inner_Escherichia_coli	EX_mal_L(e)	5	27.8566	-0.249513	GSM2354402
recon2.2_GSM2354402	lumen_Anaerostipes_caccae	EX_fum(e)	5	6.96327	-0.204506	GSM2354402
lumen_Clostridium_ramosum	lumen_Anaerostipes_caccae	EX_fum(e)	5	7.73975	-0.204506	GSM2354402
outer_Clostridium_ramosum	lumen_Anaerostipes_caccae	EX_fum(e)	5	3.94523	-0.204506	GSM2354402
inner_Clostridium_ramosum	lumen_Anaerostipes_caccae	EX_fum(e)	5	0.59221	-0.204506	GSM2354402
recon2.2_GSM2354402	outer_Anaerostipes_caccae	EX_fum(e)	5	6.96327	-0.0876453	GSM2354402
lumen_Clostridium_ramosum	outer_Anaerostipes_caccae	EX_fum(e)	5	7.73975	-0.0876453	GSM2354402
outer_Clostridium_ramosum	outer_Anaerostipes_caccae	EX_fum(e)	5	3.94523	-0.0876453	GSM2354402
inner_Clostridium_ramosum	outer_Anaerostipes_caccae	EX_fum(e)	5	0.59221	-0.0876453	GSM2354402
recon2.2_GSM2354402	inner_Anaerostipes_caccae	EX_fum(e)	5	6.96327	-0.0146075	GSM2354402
lumen_Clostridium_ramosum	inner_Anaerostipes_caccae	EX_fum(e)	5	7.73975	-0.0146075	GSM2354402
outer_Clostridium_ramosum	inner_Anaerostipes_caccae	EX_fum(e)	5	3.94523	-0.0146075	GSM2354402
inner_Clostridium_ramosum	inner_Anaerostipes_caccae	EX_fum(e)	5	0.59221	-0.0146075	GSM2354402
recon2.2_GSM2354402	lumen_Bacteroides_thetaiotaomicron	EX_fum(e)	5	6.96327	-0.204506	GSM2354402
lumen_Clostridium_ramosum	lumen_Bacteroides_thetaiotaomicron	EX_fum(e)	5	7.73975	-0.204506	GSM2354402
outer_Clostridium_ramosum	lumen_Bacteroides_thetaiotaomicron	EX_fum(e)	5	3.94523	-0.204506	GSM2354402
inner_Clostridium_ramosum	lumen_Bacteroides_thetaiotaomicron	EX_fum(e)	5	0.59221	-0.204506	GSM2354402
recon2.2_GSM2354402	outer_Bacteroides_thetaiotaomicron	EX_fum(e)	5	6.96327	-0.11686	GSM2354402
lumen_Clostridium_ramosum	outer_Bacteroides_thetaiotaomicron	EX_fum(e)	5	7.73975	-0.11686	GSM2354402
outer_Clostridium_ramosum	outer_Bacteroides_thetaiotaomicron	EX_fum(e)	5	3.94523	-0.11686	GSM2354402
inner_Clostridium_ramosum	outer_Bacteroides_thetaiotaomicron	EX_fum(e)	5	0.59221	-0.11686	GSM2354402
recon2.2_GSM2354402	inner_Bacteroides_thetaiotaomicron	EX_fum(e)	5	6.96327	-0.0146075	GSM2354402
lumen_Clostridium_ramosum	inner_Bacteroides_thetaiotaomicron	EX_fum(e)	5	7.73975	-0.0146075	GSM2354402
outer_Clostridium_ramosum	inner_Bacteroides_thetaiotaomicron	EX_fum(e)	5	3.94523	-0.0146075	GSM2354402
inner_Clostridium_ramosum	inner_Bacteroides_thetaiotaomicron	EX_fum(e)	5	0.59221	-0.0146075	GSM2354402
recon2.2_GSM2354402	lumen_Blautia_producta	EX_fum(e)	5	6.96327	-0.131468	GSM2354402
lumen_Clostridium_ramosum	lumen_Blautia_producta	EX_fum(e)	5	7.73975	-0.131468	GSM2354402
outer_Clostridium_ramosum	lumen_Blautia_producta	EX_fum(e)	5	3.94523	-0.131468	GSM2354402
inner_Clostridium_ramosum	lumen_Blautia_producta	EX_fum(e)	5	0.59221	-0.131468	GSM2354402
recon2.2_GSM2354402	outer_Blautia_producta	EX_fum(e)	5	6.96327	-0.11686	GSM2354402
lumen_Clostridium_ramosum	outer_Blautia_producta	EX_fum(e)	5	7.73975	-0.11686	GSM2354402
outer_Clostridium_ramosum	outer_Blautia_producta	EX_fum(e)	5	3.94523	-0.11686	GSM2354402
inner_Clostridium_ramosum	outer_Blautia_producta	EX_fum(e)	5	0.59221	-0.11686	GSM2354402
recon2.2_GSM2354402	inner_Blautia_producta	EX_fum(e)	5	6.96327	-0.0146075	GSM2354402
lumen_Clostridium_ramosum	inner_Blautia_producta	EX_fum(e)	5	7.73975	-0.0146075	GSM2354402
outer_Clostridium_ramosum	inner_Blautia_producta	EX_fum(e)	5	3.94523	-0.0146075	GSM2354402
inner_Clostridium_ramosum	inner_Blautia_producta	EX_fum(e)	5	0.59221	-0.0146075	GSM2354402
recon2.2_GSM2354402	lumen_Escherichia_coli	EX_fum(e)	5	6.96327	-0.146075	GSM2354402
lumen_Clostridium_ramosum	lumen_Escherichia_coli	EX_fum(e)	5	7.73975	-0.146075	GSM2354402
outer_Clostridium_ramosum	lumen_Escherichia_coli	EX_fum(e)	5	3.94523	-0.146075	GSM2354402
inner_Clostridium_ramosum	lumen_Escherichia_coli	EX_fum(e)	5	0.59221	-0.146075	GSM2354402
recon2.2_GSM2354402	outer_Escherichia_coli	EX_fum(e)	5	6.96327	-0.0876453	GSM2354402
lumen_Clostridium_ramosum	outer_Escherichia_coli	EX_fum(e)	5	7.73975	-0.0876453	GSM2354402
outer_Clostridium_ramosum	outer_Escherichia_coli	EX_fum(e)	5	3.94523	-0.0876453	GSM2354402
inner_Clostridium_ramosum	outer_Escherichia_coli	EX_fum(e)	5	0.59221	-0.0876453	GSM2354402
recon2.2_GSM2354402	inner_Escherichia_coli	EX_fum(e)	5	6.96327	-0.0146075	GSM2354402
lumen_Clostridium_ramosum	inner_Escherichia_coli	EX_fum(e)	5	7.73975	-0.0146075	GSM2354402
outer_Clostridium_ramosum	inner_Escherichia_coli	EX_fum(e)	5	3.94523	-0.0146075	GSM2354402
inner_Clostridium_ramosum	inner_Escherichia_coli	EX_fum(e)	5	0.59221	-0.0146075	GSM2354402
lumen_Clostridium_butyricum	lumen_Anaerostipes_caccae	EX_h2s(e)	5	4.36403	-4.69696	GSM2354402
outer_Clostridium_butyricum	lumen_Anaerostipes_caccae	EX_h2s(e)	5	4.24254	-4.69696	GSM2354402
inner_Clostridium_butyricum	lumen_Anaerostipes_caccae	EX_h2s(e)	5	0.745735	-4.69696	GSM2354402
lumen_Escherichia_coli	lumen_Anaerostipes_caccae	EX_h2s(e)	5	296.157	-4.69696	GSM2354402
outer_Escherichia_coli	lumen_Anaerostipes_caccae	EX_h2s(e)	5	146.789	-4.69696	GSM2354402
inner_Escherichia_coli	lumen_Anaerostipes_caccae	EX_h2s(e)	5	2.5662	-4.69696	GSM2354402
lumen_Clostridium_butyricum	outer_Anaerostipes_caccae	EX_h2s(e)	5	4.36403	-2.00725	GSM2354402
outer_Clostridium_butyricum	outer_Anaerostipes_caccae	EX_h2s(e)	5	4.24254	-2.00725	GSM2354402
inner_Clostridium_butyricum	outer_Anaerostipes_caccae	EX_h2s(e)	5	0.745735	-2.00725	GSM2354402
lumen_Escherichia_coli	outer_Anaerostipes_caccae	EX_h2s(e)	5	296.157	-2.00725	GSM2354402
outer_Escherichia_coli	outer_Anaerostipes_caccae	EX_h2s(e)	5	146.789	-2.00725	GSM2354402
inner_Escherichia_coli	outer_Anaerostipes_caccae	EX_h2s(e)	5	2.5662	-2.00725	GSM2354402
lumen_Clostridium_butyricum	inner_Anaerostipes_caccae	EX_h2s(e)	5	4.36403	-0.297345	GSM2354402
outer_Clostridium_butyricum	inner_Anaerostipes_caccae	EX_h2s(e)	5	4.24254	-0.297345	GSM2354402
inner_Clostridium_butyricum	inner_Anaerostipes_caccae	EX_h2s(e)	5	0.745735	-0.297345	GSM2354402
lumen_Escherichia_coli	inner_Anaerostipes_caccae	EX_h2s(e)	5	296.157	-0.297345	GSM2354402
outer_Escherichia_coli	inner_Anaerostipes_caccae	EX_h2s(e)	5	146.789	-0.297345	GSM2354402
inner_Escherichia_coli	inner_Anaerostipes_caccae	EX_h2s(e)	5	2.5662	-0.297345	GSM2354402
lumen_Clostridium_butyricum	lumen_Bifidobacterium_longum	EX_h2s(e)	5	4.36403	-2.82904	GSM2354402
outer_Clostridium_butyricum	lumen_Bifidobacterium_longum	EX_h2s(e)	5	4.24254	-2.82904	GSM2354402
inner_Clostridium_butyricum	lumen_Bifidobacterium_longum	EX_h2s(e)	5	0.745735	-2.82904	GSM2354402
lumen_Escherichia_coli	lumen_Bifidobacterium_longum	EX_h2s(e)	5	296.157	-2.82904	GSM2354402
outer_Escherichia_coli	lumen_Bifidobacterium_longum	EX_h2s(e)	5	146.789	-2.82904	GSM2354402
inner_Escherichia_coli	lumen_Bifidobacterium_longum	EX_h2s(e)	5	2.5662	-2.82904	GSM2354402
lumen_Clostridium_butyricum	outer_Bifidobacterium_longum	EX_h2s(e)	5	4.36403	-1.52056	GSM2354402
outer_Clostridium_butyricum	outer_Bifidobacterium_longum	EX_h2s(e)	5	4.24254	-1.52056	GSM2354402
inner_Clostridium_butyricum	outer_Bifidobacterium_longum	EX_h2s(e)	5	0.745735	-1.52056	GSM2354402
lumen_Escherichia_coli	outer_Bifidobacterium_longum	EX_h2s(e)	5	296.157	-1.52056	GSM2354402
outer_Escherichia_coli	outer_Bifidobacterium_longum	EX_h2s(e)	5	146.789	-1.52056	GSM2354402
inner_Escherichia_coli	outer_Bifidobacterium_longum	EX_h2s(e)	5	2.5662	-1.52056	GSM2354402
lumen_Clostridium_butyricum	inner_Bifidobacterium_longum	EX_h2s(e)	5	4.36403	-0.491674	GSM2354402
outer_Clostridium_butyricum	inner_Bifidobacterium_longum	EX_h2s(e)	5	4.24254	-0.491674	GSM2354402
inner_Clostridium_butyricum	inner_Bifidobacterium_longum	EX_h2s(e)	5	0.745735	-0.491674	GSM2354402
lumen_Escherichia_coli	inner_Bifidobacterium_longum	EX_h2s(e)	5	296.157	-0.491674	GSM2354402
outer_Escherichia_coli	inner_Bifidobacterium_longum	EX_h2s(e)	5	146.789	-0.491674	GSM2354402
inner_Escherichia_coli	inner_Bifidobacterium_longum	EX_h2s(e)	5	2.5662	-0.491674	GSM2354402
lumen_Clostridium_butyricum	lumen_Blautia_producta	EX_h2s(e)	5	4.36403	-2.52847	GSM2354402
outer_Clostridium_butyricum	lumen_Blautia_producta	EX_h2s(e)	5	4.24254	-2.52847	GSM2354402
inner_Clostridium_butyricum	lumen_Blautia_producta	EX_h2s(e)	5	0.745735	-2.52847	GSM2354402
lumen_Escherichia_coli	lumen_Blautia_producta	EX_h2s(e)	5	296.157	-2.52847	GSM2354402
outer_Escherichia_coli	lumen_Blautia_producta	EX_h2s(e)	5	146.789	-2.52847	GSM2354402
inner_Escherichia_coli	lumen_Blautia_producta	EX_h2s(e)	5	2.5662	-2.52847	GSM2354402
lumen_Clostridium_butyricum	outer_Blautia_producta	EX_h2s(e)	5	4.36403	-2.32151	GSM2354402
outer_Clostridium_butyricum	outer_Blautia_producta	EX_h2s(e)	5	4.24254	-2.32151	GSM2354402
inner_Clostridium_butyricum	outer_Blautia_producta	EX_h2s(e)	5	0.745735	-2.32151	GSM2354402
lumen_Escherichia_coli	outer_Blautia_producta	EX_h2s(e)	5	296.157	-2.32151	GSM2354402
outer_Escherichia_coli	outer_Blautia_producta	EX_h2s(e)	5	146.789	-2.32151	GSM2354402
inner_Escherichia_coli	outer_Blautia_producta	EX_h2s(e)	5	2.5662	-2.32151	GSM2354402
lumen_Clostridium_butyricum	inner_Blautia_producta	EX_h2s(e)	5	4.36403	-0.259986	GSM2354402
outer_Clostridium_butyricum	inner_Blautia_producta	EX_h2s(e)	5	4.24254	-0.259986	GSM2354402
inner_Clostridium_butyricum	inner_Blautia_producta	EX_h2s(e)	5	0.745735	-0.259986	GSM2354402
lumen_Escherichia_coli	inner_Blautia_producta	EX_h2s(e)	5	296.157	-0.259986	GSM2354402
outer_Escherichia_coli	inner_Blautia_producta	EX_h2s(e)	5	146.789	-0.259986	GSM2354402
inner_Escherichia_coli	inner_Blautia_producta	EX_h2s(e)	5	2.5662	-0.259986	GSM2354402
lumen_Clostridium_butyricum	lumen_Clostridium_ramosum	EX_h2s(e)	5	4.36403	-5.73883	GSM2354402
outer_Clostridium_butyricum	lumen_Clostridium_ramosum	EX_h2s(e)	5	4.24254	-5.73883	GSM2354402
inner_Clostridium_butyricum	lumen_Clostridium_ramosum	EX_h2s(e)	5	0.745735	-5.73883	GSM2354402
lumen_Escherichia_coli	lumen_Clostridium_ramosum	EX_h2s(e)	5	296.157	-5.73883	GSM2354402
outer_Escherichia_coli	lumen_Clostridium_ramosum	EX_h2s(e)	5	146.789	-5.73883	GSM2354402
inner_Escherichia_coli	lumen_Clostridium_ramosum	EX_h2s(e)	5	2.5662	-5.73883	GSM2354402
lumen_Clostridium_butyricum	outer_Clostridium_ramosum	EX_h2s(e)	5	4.36403	-2.86942	GSM2354402
outer_Clostridium_butyricum	outer_Clostridium_ramosum	EX_h2s(e)	5	4.24254	-2.86942	GSM2354402
inner_Clostridium_butyricum	outer_Clostridium_ramosum	EX_h2s(e)	5	0.745735	-2.86942	GSM2354402
lumen_Escherichia_coli	outer_Clostridium_ramosum	EX_h2s(e)	5	296.157	-2.86942	GSM2354402
outer_Escherichia_coli	outer_Clostridium_ramosum	EX_h2s(e)	5	146.789	-2.86942	GSM2354402
inner_Escherichia_coli	outer_Clostridium_ramosum	EX_h2s(e)	5	2.5662	-2.86942	GSM2354402
lumen_Clostridium_butyricum	inner_Clostridium_ramosum	EX_h2s(e)	5	4.36403	-0.478236	GSM2354402
outer_Clostridium_butyricum	inner_Clostridium_ramosum	EX_h2s(e)	5	4.24254	-0.478236	GSM2354402
inner_Clostridium_butyricum	inner_Clostridium_ramosum	EX_h2s(e)	5	0.745735	-0.478236	GSM2354402
lumen_Escherichia_coli	inner_Clostridium_ramosum	EX_h2s(e)	5	296.157	-0.478236	GSM2354402
outer_Escherichia_coli	inner_Clostridium_ramosum	EX_h2s(e)	5	146.789	-0.478236	GSM2354402
inner_Escherichia_coli	inner_Clostridium_ramosum	EX_h2s(e)	5	2.5662	-0.478236	GSM2354402
lumen_Bifidobacterium_longum	recon2.2_GSM2354402	EX_akg(e)	6	60.4903	-2.10961	GSM2354402
outer_Bifidobacterium_longum	recon2.2_GSM2354402	EX_akg(e)	6	27.015	-2.10961	GSM2354402
inner_Bifidobacterium_longum	recon2.2_GSM2354402	EX_akg(e)	6	11.4213	-2.10961	GSM2354402
lumen_Bifidobacterium_longum	inner_Anaerostipes_caccae	EX_akg(e)	6	60.4903	-0.0301373	GSM2354402
outer_Bifidobacterium_longum	inner_Anaerostipes_caccae	EX_akg(e)	6	27.015	-0.0301373	GSM2354402
inner_Bifidobacterium_longum	inner_Anaerostipes_caccae	EX_akg(e)	6	11.4213	-0.0301373	GSM2354402
lumen_Bifidobacterium_longum	lumen_Bacteroides_thetaiotaomicron	EX_akg(e)	6	60.4903	-3.22469	GSM2354402
outer_Bifidobacterium_longum	lumen_Bacteroides_thetaiotaomicron	EX_akg(e)	6	27.015	-3.22469	GSM2354402
inner_Bifidobacterium_longum	lumen_Bacteroides_thetaiotaomicron	EX_akg(e)	6	11.4213	-3.22469	GSM2354402
lumen_Bifidobacterium_longum	outer_Bacteroides_thetaiotaomicron	EX_akg(e)	6	60.4903	-1.86851	GSM2354402
outer_Bifidobacterium_longum	outer_Bacteroides_thetaiotaomicron	EX_akg(e)	6	27.015	-1.86851	GSM2354402
inner_Bifidobacterium_longum	outer_Bacteroides_thetaiotaomicron	EX_akg(e)	6	11.4213	-1.86851	GSM2354402
lumen_Bifidobacterium_longum	inner_Bacteroides_thetaiotaomicron	EX_akg(e)	6	60.4903	-0.180824	GSM2354402
outer_Bifidobacterium_longum	inner_Bacteroides_thetaiotaomicron	EX_akg(e)	6	27.015	-0.180824	GSM2354402
inner_Bifidobacterium_longum	inner_Bacteroides_thetaiotaomicron	EX_akg(e)	6	11.4213	-0.180824	GSM2354402
lumen_Bifidobacterium_longum	lumen_Escherichia_coli	EX_akg(e)	6	60.4903	-2.2603	GSM2354402
outer_Bifidobacterium_longum	lumen_Escherichia_coli	EX_akg(e)	6	27.015	-2.2603	GSM2354402
inner_Bifidobacterium_longum	lumen_Escherichia_coli	EX_akg(e)	6	11.4213	-2.2603	GSM2354402
lumen_Bifidobacterium_longum	outer_Escherichia_coli	EX_akg(e)	6	60.4903	-1.41645	GSM2354402
outer_Bifidobacterium_longum	outer_Escherichia_coli	EX_akg(e)	6	27.015	-1.41645	GSM2354402
inner_Bifidobacterium_longum	outer_Escherichia_coli	EX_akg(e)	6	11.4213	-1.41645	GSM2354402
lumen_Bifidobacterium_longum	inner_Escherichia_coli	EX_akg(e)	6	60.4903	-0.180824	GSM2354402
outer_Bifidobacterium_longum	inner_Escherichia_coli	EX_akg(e)	6	27.015	-0.180824	GSM2354402
inner_Bifidobacterium_longum	inner_Escherichia_coli	EX_akg(e)	6	11.4213	-0.180824	GSM2354402
lumen_Clostridium_butyricum	recon2.2_GSM2354402	EX_ala_L(e)	6	38.6284	-2.7017	GSM2354402
outer_Clostridium_butyricum	recon2.2_GSM2354402	EX_ala_L(e)	6	38.1029	-2.7017	GSM2354402
inner_Clostridium_butyricum	recon2.2_GSM2354402	EX_ala_L(e)	6	5.5846	-2.7017	GSM2354402
lumen_Escherichia_coli	recon2.2_GSM2354402	EX_ala_L(e)	6	25.527	-2.7017	GSM2354402
outer_Escherichia_coli	recon2.2_GSM2354402	EX_ala_L(e)	6	5.10119	-2.7017	GSM2354402
inner_Escherichia_coli	recon2.2_GSM2354402	EX_ala_L(e)	6	4.21954	-2.7017	GSM2354402
recon2.2_GSM2354402	lumen_Bacteroides_thetaiotaomicron	EX_cys_L(e)	6	13.8217	-0.052909	GSM2354402
recon2.2_GSM2354402	outer_Bacteroides_thetaiotaomicron	EX_cys_L(e)	6	13.8217	-0.204146	GSM2354402
recon2.2_GSM2354402	inner_Bacteroides_thetaiotaomicron	EX_cys_L(e)	6	13.8217	-0.0251843	GSM2354402
recon2.2_GSM2354402	lumen_Bifidobacterium_longum	EX_cys_L(e)	6	13.8217	-3.47204	GSM2354402
recon2.2_GSM2354402	outer_Bifidobacterium_longum	EX_cys_L(e)	6	13.8217	-1.53475	GSM2354402
recon2.2_GSM2354402	inner_Bifidobacterium_longum	EX_cys_L(e)	6	13.8217	-0.667469	GSM2354402
recon2.2_GSM2354402	lumen_Escherichia_coli	EX_cys_L(e)	6	13.8217	-3.05921	GSM2354402
recon2.2_GSM2354402	outer_Escherichia_coli	EX_cys_L(e)	6	13.8217	-1.94707	GSM2354402
recon2.2_GSM2354402	inner_Escherichia_coli	EX_cys_L(e)	6	13.8217	-0.191957	GSM2354402
recon2.2_GSM2354402	lumen_Lactobacillus_plantarum	EX_cys_L(e)	6	13.8217	-1.66867	GSM2354402
recon2.2_GSM2354402	outer_Lactobacillus_plantarum	EX_cys_L(e)	6	13.8217	-1.91897	GSM2354402
recon2.2_GSM2354402	inner_Lactobacillus_plantarum	EX_cys_L(e)	6	13.8217	-0.220342	GSM2354402
lumen_Clostridium_butyricum	recon2.2_GSM2354402	EX_gly(e)	6	24.0511	-4.65074	GSM2354402
outer_Clostridium_butyricum	recon2.2_GSM2354402	EX_gly(e)	6	24.1083	-4.65074	GSM2354402
inner_Clostridium_butyricum	recon2.2_GSM2354402	EX_gly(e)	6	3.3543	-4.65074	GSM2354402
lumen_Escherichia_coli	recon2.2_GSM2354402	EX_gly(e)	6	131.299	-4.65074	GSM2354402
outer_Escherichia_coli	recon2.2_GSM2354402	EX_gly(e)	6	78.6598	-4.65074	GSM2354402
lumen_Clostridium_butyricum	lumen_Anaerostipes_caccae	EX_gly(e)	6	24.0511	-7.24186	GSM2354402
outer_Clostridium_butyricum	lumen_Anaerostipes_caccae	EX_gly(e)	6	24.1083	-7.24186	GSM2354402
inner_Clostridium_butyricum	lumen_Anaerostipes_caccae	EX_gly(e)	6	3.3543	-7.24186	GSM2354402
lumen_Escherichia_coli	lumen_Anaerostipes_caccae	EX_gly(e)	6	131.299	-7.24186	GSM2354402
outer_Escherichia_coli	lumen_Anaerostipes_caccae	EX_gly(e)	6	78.6598	-7.24186	GSM2354402
lumen_Clostridium_butyricum	outer_Anaerostipes_caccae	EX_gly(e)	6	24.0511	-1.12946	GSM2354402
outer_Clostridium_butyricum	outer_Anaerostipes_caccae	EX_gly(e)	6	24.1083	-1.12946	GSM2354402
inner_Clostridium_butyricum	outer_Anaerostipes_caccae	EX_gly(e)	6	3.3543	-1.12946	GSM2354402
lumen_Escherichia_coli	outer_Anaerostipes_caccae	EX_gly(e)	6	131.299	-1.12946	GSM2354402
outer_Escherichia_coli	outer_Anaerostipes_caccae	EX_gly(e)	6	78.6598	-1.12946	GSM2354402
lumen_Clostridium_butyricum	inner_Anaerostipes_caccae	EX_gly(e)	6	24.0511	-0.199317	GSM2354402
outer_Clostridium_butyricum	inner_Anaerostipes_caccae	EX_gly(e)	6	24.1083	-0.199317	GSM2354402
inner_Clostridium_butyricum	inner_Anaerostipes_caccae	EX_gly(e)	6	3.3543	-0.199317	GSM2354402
lumen_Escherichia_coli	inner_Anaerostipes_caccae	EX_gly(e)	6	131.299	-0.199317	GSM2354402
outer_Escherichia_coli	inner_Anaerostipes_caccae	EX_gly(e)	6	78.6598	-0.199317	GSM2354402
lumen_Clostridium_butyricum	lumen_Bifidobacterium_longum	EX_gly(e)	6	24.0511	-5.64732	GSM2354402
outer_Clostridium_butyricum	lumen_Bifidobacterium_longum	EX_gly(e)	6	24.1083	-5.64732	GSM2354402
inner_Clostridium_butyricum	lumen_Bifidobacterium_longum	EX_gly(e)	6	3.3543	-5.64732	GSM2354402
lumen_Escherichia_coli	lumen_Bifidobacterium_longum	EX_gly(e)	6	131.299	-5.64732	GSM2354402
outer_Escherichia_coli	lumen_Bifidobacterium_longum	EX_gly(e)	6	78.6598	-5.64732	GSM2354402
lumen_Clostridium_butyricum	outer_Bifidobacterium_longum	EX_gly(e)	6	24.0511	-2.45825	GSM2354402
outer_Clostridium_butyricum	outer_Bifidobacterium_longum	EX_gly(e)	6	24.1083	-2.45825	GSM2354402
inner_Clostridium_butyricum	outer_Bifidobacterium_longum	EX_gly(e)	6	3.3543	-2.45825	GSM2354402
lumen_Escherichia_coli	outer_Bifidobacterium_longum	EX_gly(e)	6	131.299	-2.45825	GSM2354402
outer_Escherichia_coli	outer_Bifidobacterium_longum	EX_gly(e)	6	78.6598	-2.45825	GSM2354402
lumen_Clostridium_butyricum	inner_Bifidobacterium_longum	EX_gly(e)	6	24.0511	-1.06303	GSM2354402
outer_Clostridium_butyricum	inner_Bifidobacterium_longum	EX_gly(e)	6	24.1083	-1.06303	GSM2354402
inner_Clostridium_butyricum	inner_Bifidobacterium_longum	EX_gly(e)	6	3.3543	-1.06303	GSM2354402
lumen_Escherichia_coli	inner_Bifidobacterium_longum	EX_gly(e)	6	131.299	-1.06303	GSM2354402
outer_Escherichia_coli	inner_Bifidobacterium_longum	EX_gly(e)	6	78.6598	-1.06303	GSM2354402
lumen_Clostridium_butyricum	lumen_Blautia_producta	EX_gly(e)	6	24.0511	-4.78362	GSM2354402
outer_Clostridium_butyricum	lumen_Blautia_producta	EX_gly(e)	6	24.1083	-4.78362	GSM2354402
inner_Clostridium_butyricum	lumen_Blautia_producta	EX_gly(e)	6	3.3543	-4.78362	GSM2354402
lumen_Escherichia_coli	lumen_Blautia_producta	EX_gly(e)	6	131.299	-4.78362	GSM2354402
outer_Escherichia_coli	lumen_Blautia_producta	EX_gly(e)	6	78.6598	-4.78362	GSM2354402
lumen_Clostridium_butyricum	outer_Blautia_producta	EX_gly(e)	6	24.0511	-4.11923	GSM2354402
outer_Clostridium_butyricum	outer_Blautia_producta	EX_gly(e)	6	24.1083	-4.11923	GSM2354402
inner_Clostridium_butyricum	outer_Blautia_producta	EX_gly(e)	6	3.3543	-4.11923	GSM2354402
lumen_Escherichia_coli	outer_Blautia_producta	EX_gly(e)	6	131.299	-4.11923	GSM2354402
outer_Escherichia_coli	outer_Blautia_producta	EX_gly(e)	6	78.6598	-4.11923	GSM2354402
lumen_Clostridium_butyricum	inner_Blautia_producta	EX_gly(e)	6	24.0511	-0.462356	GSM2354402
outer_Clostridium_butyricum	inner_Blautia_producta	EX_gly(e)	6	24.1083	-0.462356	GSM2354402
inner_Clostridium_butyricum	inner_Blautia_producta	EX_gly(e)	6	3.3543	-0.462356	GSM2354402
lumen_Escherichia_coli	inner_Blautia_producta	EX_gly(e)	6	131.299	-0.462356	GSM2354402
outer_Escherichia_coli	inner_Blautia_producta	EX_gly(e)	6	78.6598	-0.462356	GSM2354402
lumen_Clostridium_butyricum	lumen_Clostridium_ramosum	EX_gly(e)	6	24.0511	-0.991887	GSM2354402
outer_Clostridium_butyricum	lumen_Clostridium_ramosum	EX_gly(e)	6	24.1083	-0.991887	GSM2354402
inner_Clostridium_butyricum	lumen_Clostridium_ramosum	EX_gly(e)	6	3.3543	-0.991887	GSM2354402
lumen_Escherichia_coli	lumen_Clostridium_ramosum	EX_gly(e)	6	131.299	-0.991887	GSM2354402
outer_Escherichia_coli	lumen_Clostridium_ramosum	EX_gly(e)	6	78.6598	-0.991887	GSM2354402
lumen_Clostridium_butyricum	outer_Clostridium_ramosum	EX_gly(e)	6	24.0511	-0.829203	GSM2354402
outer_Clostridium_butyricum	outer_Clostridium_ramosum	EX_gly(e)	6	24.1083	-0.829203	GSM2354402
inner_Clostridium_butyricum	outer_Clostridium_ramosum	EX_gly(e)	6	3.3543	-0.829203	GSM2354402
lumen_Escherichia_coli	outer_Clostridium_ramosum	EX_gly(e)	6	131.299	-0.829203	GSM2354402
outer_Escherichia_coli	outer_Clostridium_ramosum	EX_gly(e)	6	78.6598	-0.829203	GSM2354402
lumen_Clostridium_butyricum	inner_Clostridium_ramosum	EX_gly(e)	6	24.0511	-0.111193	GSM2354402
outer_Clostridium_butyricum	inner_Clostridium_ramosum	EX_gly(e)	6	24.1083	-0.111193	GSM2354402
inner_Clostridium_butyricum	inner_Clostridium_ramosum	EX_gly(e)	6	3.3543	-0.111193	GSM2354402
lumen_Escherichia_coli	inner_Clostridium_ramosum	EX_gly(e)	6	131.299	-0.111193	GSM2354402
outer_Escherichia_coli	inner_Clostridium_ramosum	EX_gly(e)	6	78.6598	-0.111193	GSM2354402
lumen_Clostridium_butyricum	lumen_Lactobacillus_plantarum	EX_gly(e)	6	24.0511	-2.65756	GSM2354402
outer_Clostridium_butyricum	lumen_Lactobacillus_plantarum	EX_gly(e)	6	24.1083	-2.65756	GSM2354402
inner_Clostridium_butyricum	lumen_Lactobacillus_plantarum	EX_gly(e)	6	3.3543	-2.65756	GSM2354402
lumen_Escherichia_coli	lumen_Lactobacillus_plantarum	EX_gly(e)	6	131.299	-2.65756	GSM2354402
outer_Escherichia_coli	lumen_Lactobacillus_plantarum	EX_gly(e)	6	78.6598	-2.65756	GSM2354402
lumen_Clostridium_butyricum	outer_Lactobacillus_plantarum	EX_gly(e)	6	24.0511	-3.12264	GSM2354402
outer_Clostridium_butyricum	outer_Lactobacillus_plantarum	EX_gly(e)	6	24.1083	-3.12264	GSM2354402
inner_Clostridium_butyricum	outer_Lactobacillus_plantarum	EX_gly(e)	6	3.3543	-3.12264	GSM2354402
lumen_Escherichia_coli	outer_Lactobacillus_plantarum	EX_gly(e)	6	131.299	-3.12264	GSM2354402
outer_Escherichia_coli	outer_Lactobacillus_plantarum	EX_gly(e)	6	78.6598	-3.12264	GSM2354402
lumen_Clostridium_butyricum	inner_Lactobacillus_plantarum	EX_gly(e)	6	24.0511	-0.465074	GSM2354402
outer_Clostridium_butyricum	inner_Lactobacillus_plantarum	EX_gly(e)	6	24.1083	-0.465074	GSM2354402
inner_Clostridium_butyricum	inner_Lactobacillus_plantarum	EX_gly(e)	6	3.3543	-0.465074	GSM2354402
lumen_Escherichia_coli	inner_Lactobacillus_plantarum	EX_gly(e)	6	131.299	-0.465074	GSM2354402
outer_Escherichia_coli	inner_Lactobacillus_plantarum	EX_gly(e)	6	78.6598	-0.465074	GSM2354402
recon2.2_GSM2354402	lumen_Clostridium_ramosum	EX_h2o(e)	6	238.679	-1232.45	GSM2354402
recon2.2_GSM2354402	outer_Clostridium_ramosum	EX_h2o(e)	6	238.679	-673.854	GSM2354402
recon2.2_GSM2354402	inner_Clostridium_ramosum	EX_h2o(e)	6	238.679	-81.3532	GSM2354402
recon2.2_GSM2354402	lumen_Escherichia_coli	EX_h2o(e)	6	238.679	-14497.5	GSM2354402
recon2.2_GSM2354402	outer_Escherichia_coli	EX_h2o(e)	6	238.679	-9424.12	GSM2354402
recon2.2_GSM2354402	inner_Escherichia_coli	EX_h2o(e)	6	238.679	-763.31	GSM2354402
outer_Bifidobacterium_longum	lumen_Escherichia_coli	EX_lac_D(e)	6	80.0642	-0.0784627	GSM2354402
lumen_Lactobacillus_plantarum	lumen_Escherichia_coli	EX_lac_D(e)	6	791.689	-0.0784627	GSM2354402
outer_Lactobacillus_plantarum	lumen_Escherichia_coli	EX_lac_D(e)	6	403.065	-0.0784627	GSM2354402
inner_Lactobacillus_plantarum	lumen_Escherichia_coli	EX_lac_D(e)	6	79.5125	-0.0784627	GSM2354402
lumen_Bifidobacterium_longum	recon2.2_GSM2354402	EX_lac_L(e)	6	1306.57	-48.9838	GSM2354402
outer_Bifidobacterium_longum	recon2.2_GSM2354402	EX_lac_L(e)	6	504.252	-48.9838	GSM2354402
inner_Bifidobacterium_longum	recon2.2_GSM2354402	EX_lac_L(e)	6	246.652	-48.9838	GSM2354402
outer_Lactobacillus_plantarum	recon2.2_GSM2354402	EX_lac_L(e)	6	563.315	-48.9838	GSM2354402
inner_Lactobacillus_plantarum	recon2.2_GSM2354402	EX_lac_L(e)	6	38.3199	-48.9838	GSM2354402
lumen_Bifidobacterium_longum	lumen_Escherichia_coli	EX_lac_L(e)	6	1306.57	-0.863089	GSM2354402
outer_Bifidobacterium_longum	lumen_Escherichia_coli	EX_lac_L(e)	6	504.252	-0.863089	GSM2354402
inner_Bifidobacterium_longum	lumen_Escherichia_coli	EX_lac_L(e)	6	246.652	-0.863089	GSM2354402
outer_Lactobacillus_plantarum	lumen_Escherichia_coli	EX_lac_L(e)	6	563.315	-0.863089	GSM2354402
inner_Lactobacillus_plantarum	lumen_Escherichia_coli	EX_lac_L(e)	6	38.3199	-0.863089	GSM2354402
lumen_Blautia_producta	outer_Escherichia_coli	EX_orn(e)	6	255.685	-3.50355	GSM2354402
outer_Blautia_producta	outer_Escherichia_coli	EX_orn(e)	6	217.566	-3.50355	GSM2354402
inner_Blautia_producta	outer_Escherichia_coli	EX_orn(e)	6	22.4738	-3.50355	GSM2354402
lumen_Escherichia_coli	outer_Escherichia_coli	EX_orn(e)	6	7.54893	-3.50355	GSM2354402
inner_Escherichia_coli	outer_Escherichia_coli	EX_orn(e)	6	6.86815	-3.50355	GSM2354402
lumen_Blautia_producta	lumen_Lactobacillus_plantarum	EX_orn(e)	6	255.685	-0.406725	GSM2354402
outer_Blautia_producta	lumen_Lactobacillus_plantarum	EX_orn(e)	6	217.566	-0.406725	GSM2354402
inner_Blautia_producta	lumen_Lactobacillus_plantarum	EX_orn(e)	6	22.4738	-0.406725	GSM2354402
lumen_Escherichia_coli	lumen_Lactobacillus_plantarum	EX_orn(e)	6	7.54893	-0.406725	GSM2354402
inner_Escherichia_coli	lumen_Lactobacillus_plantarum	EX_orn(e)	6	6.86815	-0.406725	GSM2354402
lumen_Blautia_producta	outer_Lactobacillus_plantarum	EX_orn(e)	6	255.685	-0.496172	GSM2354402
outer_Blautia_producta	outer_Lactobacillus_plantarum	EX_orn(e)	6	217.566	-0.496172	GSM2354402
inner_Blautia_producta	outer_Lactobacillus_plantarum	EX_orn(e)	6	22.4738	-0.496172	GSM2354402
lumen_Escherichia_coli	outer_Lactobacillus_plantarum	EX_orn(e)	6	7.54893	-0.496172	GSM2354402
inner_Escherichia_coli	outer_Lactobacillus_plantarum	EX_orn(e)	6	6.86815	-0.496172	GSM2354402
lumen_Blautia_producta	inner_Lactobacillus_plantarum	EX_orn(e)	6	255.685	-0.060441	GSM2354402
outer_Blautia_producta	inner_Lactobacillus_plantarum	EX_orn(e)	6	217.566	-0.060441	GSM2354402
inner_Blautia_producta	inner_Lactobacillus_plantarum	EX_orn(e)	6	22.4738	-0.060441	GSM2354402
lumen_Escherichia_coli	inner_Lactobacillus_plantarum	EX_orn(e)	6	7.54893	-0.060441	GSM2354402
inner_Escherichia_coli	inner_Lactobacillus_plantarum	EX_orn(e)	6	6.86815	-0.060441	GSM2354402
lumen_Escherichia_coli	recon2.2_GSM2354402	EX_pydxn(e)	6	0.000374113	-1.14586e-05	GSM2354402
inner_Escherichia_coli	recon2.2_GSM2354402	EX_pydxn(e)	6	0.00125125	-1.14586e-05	GSM2354402
lumen_Escherichia_coli	outer_Escherichia_coli	EX_pydxn(e)	6	0.000374113	-8.93154e-06	GSM2354402
inner_Escherichia_coli	outer_Escherichia_coli	EX_pydxn(e)	6	0.00125125	-8.93154e-06	GSM2354402
lumen_Anaerostipes_caccae	recon2.2_GSM2354402	EX_succ(e)	6	72.0152	-216.795	GSM2354402
outer_Anaerostipes_caccae	recon2.2_GSM2354402	EX_succ(e)	6	22.8498	-216.795	GSM2354402
inner_Anaerostipes_caccae	recon2.2_GSM2354402	EX_succ(e)	6	3.51647	-216.795	GSM2354402
lumen_Bacteroides_thetaiotaomicron	recon2.2_GSM2354402	EX_succ(e)	6	1866.07	-216.795	GSM2354402
outer_Bacteroides_thetaiotaomicron	recon2.2_GSM2354402	EX_succ(e)	6	1085.93	-216.795	GSM2354402
inner_Bacteroides_thetaiotaomicron	recon2.2_GSM2354402	EX_succ(e)	6	72.9486	-216.795	GSM2354402
lumen_Blautia_producta	recon2.2_GSM2354402	EX_succ(e)	6	1506.79	-216.795	GSM2354402
outer_Blautia_producta	recon2.2_GSM2354402	EX_succ(e)	6	1280.21	-216.795	GSM2354402
inner_Blautia_producta	recon2.2_GSM2354402	EX_succ(e)	6	118.324	-216.795	GSM2354402
lumen_Clostridium_butyricum	recon2.2_GSM2354402	EX_succ(e)	6	33.7115	-216.795	GSM2354402
outer_Clostridium_butyricum	recon2.2_GSM2354402	EX_succ(e)	6	33.6003	-216.795	GSM2354402
inner_Clostridium_butyricum	recon2.2_GSM2354402	EX_succ(e)	6	4.52245	-216.795	GSM2354402
lumen_Clostridium_ramosum	recon2.2_GSM2354402	EX_succ(e)	6	13.2724	-216.795	GSM2354402
outer_Clostridium_ramosum	recon2.2_GSM2354402	EX_succ(e)	6	7.25572	-216.795	GSM2354402
inner_Clostridium_ramosum	recon2.2_GSM2354402	EX_succ(e)	6	0.873423	-216.795	GSM2354402
lumen_Escherichia_coli	recon2.2_GSM2354402	EX_succ(e)	6	2281.53	-216.795	GSM2354402
outer_Escherichia_coli	recon2.2_GSM2354402	EX_succ(e)	6	1473.88	-216.795	GSM2354402
inner_Escherichia_coli	recon2.2_GSM2354402	EX_succ(e)	6	124.249	-216.795	GSM2354402
lumen_Lactobacillus_plantarum	recon2.2_GSM2354402	EX_succ(e)	6	28.2949	-216.795	GSM2354402
outer_Lactobacillus_plantarum	recon2.2_GSM2354402	EX_succ(e)	6	34.1128	-216.795	GSM2354402
inner_Lactobacillus_plantarum	recon2.2_GSM2354402	EX_succ(e)	6	3.92556	-216.795	GSM2354402
recon2.2_GSM2354402	lumen_Anaerostipes_caccae	EX_mal_L(e)	6	3.62281	-7.4376	GSM2354402
recon2.2_GSM2354402	outer_Anaerostipes_caccae	EX_mal_L(e)	6	3.62281	-2.72269	GSM2354402
recon2.2_GSM2354402	inner_Anaerostipes_caccae	EX_mal_L(e)	6	3.62281	-0.46485	GSM2354402
recon2.2_GSM2354402	lumen_Blautia_producta	EX_mal_L(e)	6	3.62281	-4.78131	GSM2354402
recon2.2_GSM2354402	outer_Blautia_producta	EX_mal_L(e)	6	3.62281	-4.11724	GSM2354402
recon2.2_GSM2354402	inner_Blautia_producta	EX_mal_L(e)	6	3.62281	-0.46485	GSM2354402
recon2.2_GSM2354402	lumen_Escherichia_coli	EX_mal_L(e)	6	3.62281	-4.98053	GSM2354402
recon2.2_GSM2354402	outer_Escherichia_coli	EX_mal_L(e)	6	3.62281	-3.12113	GSM2354402
recon2.2_GSM2354402	inner_Escherichia_coli	EX_mal_L(e)	6	3.62281	-0.398443	GSM2354402
recon2.2_GSM2354402	lumen_Anaerostipes_caccae	EX_fum(e)	6	2.46343	-0.996848	GSM2354402
lumen_Clostridium_ramosum	lumen_Anaerostipes_caccae	EX_fum(e)	6	14.4033	-0.996848	GSM2354402
outer_Clostridium_ramosum	lumen_Anaerostipes_caccae	EX_fum(e)	6	7.87167	-0.996848	GSM2354402
inner_Clostridium_ramosum	lumen_Anaerostipes_caccae	EX_fum(e)	6	0.948249	-0.996848	GSM2354402
recon2.2_GSM2354402	outer_Anaerostipes_caccae	EX_fum(e)	6	2.46343	-0.364918	GSM2354402
lumen_Clostridium_ramosum	outer_Anaerostipes_caccae	EX_fum(e)	6	14.4033	-0.364918	GSM2354402
outer_Clostridium_ramosum	outer_Anaerostipes_caccae	EX_fum(e)	6	7.87167	-0.364918	GSM2354402
inner_Clostridium_ramosum	outer_Anaerostipes_caccae	EX_fum(e)	6	0.948249	-0.364918	GSM2354402
recon2.2_GSM2354402	inner_Anaerostipes_caccae	EX_fum(e)	6	2.46343	-0.062303	GSM2354402
lumen_Clostridium_ramosum	inner_Anaerostipes_caccae	EX_fum(e)	6	14.4033	-0.062303	GSM2354402
outer_Clostridium_ramosum	inner_Anaerostipes_caccae	EX_fum(e)	6	7.87167	-0.062303	GSM2354402
inner_Clostridium_ramosum	inner_Anaerostipes_caccae	EX_fum(e)	6	0.948249	-0.062303	GSM2354402
recon2.2_GSM2354402	lumen_Bacteroides_thetaiotaomicron	EX_fum(e)	6	2.46343	-0.952346	GSM2354402
lumen_Clostridium_ramosum	lumen_Bacteroides_thetaiotaomicron	EX_fum(e)	6	14.4033	-0.952346	GSM2354402
outer_Clostridium_ramosum	lumen_Bacteroides_thetaiotaomicron	EX_fum(e)	6	7.87167	-0.952346	GSM2354402
inner_Clostridium_ramosum	lumen_Bacteroides_thetaiotaomicron	EX_fum(e)	6	0.948249	-0.952346	GSM2354402
recon2.2_GSM2354402	outer_Bacteroides_thetaiotaomicron	EX_fum(e)	6	2.46343	-0.551827	GSM2354402
lumen_Clostridium_ramosum	outer_Bacteroides_thetaiotaomicron	EX_fum(e)	6	14.4033	-0.551827	GSM2354402
outer_Clostridium_ramosum	outer_Bacteroides_thetaiotaomicron	EX_fum(e)	6	7.87167	-0.551827	GSM2354402
inner_Clostridium_ramosum	outer_Bacteroides_thetaiotaomicron	EX_fum(e)	6	0.948249	-0.551827	GSM2354402
recon2.2_GSM2354402	inner_Bacteroides_thetaiotaomicron	EX_fum(e)	6	2.46343	-0.0534026	GSM2354402
lumen_Clostridium_ramosum	inner_Bacteroides_thetaiotaomicron	EX_fum(e)	6	14.4033	-0.0534026	GSM2354402
outer_Clostridium_ramosum	inner_Bacteroides_thetaiotaomicron	EX_fum(e)	6	7.87167	-0.0534026	GSM2354402
inner_Clostridium_ramosum	inner_Bacteroides_thetaiotaomicron	EX_fum(e)	6	0.948249	-0.0534026	GSM2354402
recon2.2_GSM2354402	lumen_Blautia_producta	EX_fum(e)	6	2.46343	-0.640831	GSM2354402
lumen_Clostridium_ramosum	lumen_Blautia_producta	EX_fum(e)	6	14.4033	-0.640831	GSM2354402
outer_Clostridium_ramosum	lumen_Blautia_producta	EX_fum(e)	6	7.87167	-0.640831	GSM2354402
inner_Clostridium_ramosum	lumen_Blautia_producta	EX_fum(e)	6	0.948249	-0.640831	GSM2354402
recon2.2_GSM2354402	outer_Blautia_producta	EX_fum(e)	6	2.46343	-0.551827	GSM2354402
lumen_Clostridium_ramosum	outer_Blautia_producta	EX_fum(e)	6	14.4033	-0.551827	GSM2354402
outer_Clostridium_ramosum	outer_Blautia_producta	EX_fum(e)	6	7.87167	-0.551827	GSM2354402
inner_Clostridium_ramosum	outer_Blautia_producta	EX_fum(e)	6	0.948249	-0.551827	GSM2354402
recon2.2_GSM2354402	inner_Blautia_producta	EX_fum(e)	6	2.46343	-0.062303	GSM2354402
lumen_Clostridium_ramosum	inner_Blautia_producta	EX_fum(e)	6	14.4033	-0.062303	GSM2354402
outer_Clostridium_ramosum	inner_Blautia_producta	EX_fum(e)	6	7.87167	-0.062303	GSM2354402
inner_Clostridium_ramosum	inner_Blautia_producta	EX_fum(e)	6	0.948249	-0.062303	GSM2354402
recon2.2_GSM2354402	lumen_Escherichia_coli	EX_fum(e)	6	2.46343	-0.667532	GSM2354402
lumen_Clostridium_ramosum	lumen_Escherichia_coli	EX_fum(e)	6	14.4033	-0.667532	GSM2354402
outer_Clostridium_ramosum	lumen_Escherichia_coli	EX_fum(e)	6	7.87167	-0.667532	GSM2354402
inner_Clostridium_ramosum	lumen_Escherichia_coli	EX_fum(e)	6	0.948249	-0.667532	GSM2354402
recon2.2_GSM2354402	outer_Escherichia_coli	EX_fum(e)	6	2.46343	-0.41832	GSM2354402
lumen_Clostridium_ramosum	outer_Escherichia_coli	EX_fum(e)	6	14.4033	-0.41832	GSM2354402
outer_Clostridium_ramosum	outer_Escherichia_coli	EX_fum(e)	6	7.87167	-0.41832	GSM2354402
inner_Clostridium_ramosum	outer_Escherichia_coli	EX_fum(e)	6	0.948249	-0.41832	GSM2354402
recon2.2_GSM2354402	inner_Escherichia_coli	EX_fum(e)	6	2.46343	-0.0534026	GSM2354402
lumen_Clostridium_ramosum	inner_Escherichia_coli	EX_fum(e)	6	14.4033	-0.0534026	GSM2354402
outer_Clostridium_ramosum	inner_Escherichia_coli	EX_fum(e)	6	7.87167	-0.0534026	GSM2354402
inner_Clostridium_ramosum	inner_Escherichia_coli	EX_fum(e)	6	0.948249	-0.0534026	GSM2354402
lumen_Clostridium_butyricum	lumen_Anaerostipes_caccae	EX_h2s(e)	6	7.79517	-9.30562	GSM2354402
outer_Clostridium_butyricum	lumen_Anaerostipes_caccae	EX_h2s(e)	6	7.81274	-9.30562	GSM2354402
inner_Clostridium_butyricum	lumen_Anaerostipes_caccae	EX_h2s(e)	6	1.19818	-9.30562	GSM2354402
lumen_Escherichia_coli	lumen_Anaerostipes_caccae	EX_h2s(e)	6	525.81	-9.30562	GSM2354402
outer_Escherichia_coli	lumen_Anaerostipes_caccae	EX_h2s(e)	6	345.549	-9.30562	GSM2354402
inner_Escherichia_coli	lumen_Anaerostipes_caccae	EX_h2s(e)	6	24.4499	-9.30562	GSM2354402
lumen_Clostridium_butyricum	outer_Anaerostipes_caccae	EX_h2s(e)	6	7.79517	-2.97717	GSM2354402
outer_Clostridium_butyricum	outer_Anaerostipes_caccae	EX_h2s(e)	6	7.81274	-2.97717	GSM2354402
inner_Clostridium_butyricum	outer_Anaerostipes_caccae	EX_h2s(e)	6	1.19818	-2.97717	GSM2354402
lumen_Escherichia_coli	outer_Anaerostipes_caccae	EX_h2s(e)	6	525.81	-2.97717	GSM2354402
outer_Escherichia_coli	outer_Anaerostipes_caccae	EX_h2s(e)	6	345.549	-2.97717	GSM2354402
inner_Escherichia_coli	outer_Anaerostipes_caccae	EX_h2s(e)	6	24.4499	-2.97717	GSM2354402
lumen_Clostridium_butyricum	inner_Anaerostipes_caccae	EX_h2s(e)	6	7.79517	-0.475824	GSM2354402
outer_Clostridium_butyricum	inner_Anaerostipes_caccae	EX_h2s(e)	6	7.81274	-0.475824	GSM2354402
inner_Clostridium_butyricum	inner_Anaerostipes_caccae	EX_h2s(e)	6	1.19818	-0.475824	GSM2354402
lumen_Escherichia_coli	inner_Anaerostipes_caccae	EX_h2s(e)	6	525.81	-0.475824	GSM2354402
outer_Escherichia_coli	inner_Anaerostipes_caccae	EX_h2s(e)	6	345.549	-0.475824	GSM2354402
inner_Escherichia_coli	inner_Anaerostipes_caccae	EX_h2s(e)	6	24.4499	-0.475824	GSM2354402
lumen_Clostridium_butyricum	lumen_Bifidobacterium_longum	EX_h2s(e)	6	7.79517	-5.40964	GSM2354402
outer_Clostridium_butyricum	lumen_Bifidobacterium_longum	EX_h2s(e)	6	7.81274	-5.40964	GSM2354402
inner_Clostridium_butyricum	lumen_Bifidobacterium_longum	EX_h2s(e)	6	1.19818	-5.40964	GSM2354402
lumen_Escherichia_coli	lumen_Bifidobacterium_longum	EX_h2s(e)	6	525.81	-5.40964	GSM2354402
outer_Escherichia_coli	lumen_Bifidobacterium_longum	EX_h2s(e)	6	345.549	-5.40964	GSM2354402
inner_Escherichia_coli	lumen_Bifidobacterium_longum	EX_h2s(e)	6	24.4499	-5.40964	GSM2354402
lumen_Clostridium_butyricum	outer_Bifidobacterium_longum	EX_h2s(e)	6	7.79517	-2.40166	GSM2354402
outer_Clostridium_butyricum	outer_Bifidobacterium_longum	EX_h2s(e)	6	7.81274	-2.40166	GSM2354402
inner_Clostridium_butyricum	outer_Bifidobacterium_longum	EX_h2s(e)	6	1.19818	-2.40166	GSM2354402
lumen_Escherichia_coli	outer_Bifidobacterium_longum	EX_h2s(e)	6	525.81	-2.40166	GSM2354402
outer_Escherichia_coli	outer_Bifidobacterium_longum	EX_h2s(e)	6	345.549	-2.40166	GSM2354402
inner_Escherichia_coli	outer_Bifidobacterium_longum	EX_h2s(e)	6	24.4499	-2.40166	GSM2354402
lumen_Clostridium_butyricum	inner_Bifidobacterium_longum	EX_h2s(e)	6	7.79517	-1.02049	GSM2354402
outer_Clostridium_butyricum	inner_Bifidobacterium_longum	EX_h2s(e)	6	7.81274	-1.02049	GSM2354402
inner_Clostridium_butyricum	inner_Bifidobacterium_longum	EX_h2s(e)	6	1.19818	-1.02049	GSM2354402
lumen_Escherichia_coli	inner_Bifidobacterium_longum	EX_h2s(e)	6	525.81	-1.02049	GSM2354402
outer_Escherichia_coli	inner_Bifidobacterium_longum	EX_h2s(e)	6	345.549	-1.02049	GSM2354402
inner_Escherichia_coli	inner_Bifidobacterium_longum	EX_h2s(e)	6	24.4499	-1.02049	GSM2354402
lumen_Clostridium_butyricum	lumen_Blautia_producta	EX_h2s(e)	6	7.79517	-5.08855	GSM2354402
outer_Clostridium_butyricum	lumen_Blautia_producta	EX_h2s(e)	6	7.81274	-5.08855	GSM2354402
inner_Clostridium_butyricum	lumen_Blautia_producta	EX_h2s(e)	6	1.19818	-5.08855	GSM2354402
lumen_Escherichia_coli	lumen_Blautia_producta	EX_h2s(e)	6	525.81	-5.08855	GSM2354402
outer_Escherichia_coli	lumen_Blautia_producta	EX_h2s(e)	6	345.549	-5.08855	GSM2354402
inner_Escherichia_coli	lumen_Blautia_producta	EX_h2s(e)	6	24.4499	-5.08855	GSM2354402
lumen_Clostridium_butyricum	outer_Blautia_producta	EX_h2s(e)	6	7.79517	-4.36575	GSM2354402
outer_Clostridium_butyricum	outer_Blautia_producta	EX_h2s(e)	6	7.81274	-4.36575	GSM2354402
inner_Clostridium_butyricum	outer_Blautia_producta	EX_h2s(e)	6	1.19818	-4.36575	GSM2354402
lumen_Escherichia_coli	outer_Blautia_producta	EX_h2s(e)	6	525.81	-4.36575	GSM2354402
outer_Escherichia_coli	outer_Blautia_producta	EX_h2s(e)	6	345.549	-4.36575	GSM2354402
inner_Escherichia_coli	outer_Blautia_producta	EX_h2s(e)	6	24.4499	-4.36575	GSM2354402
lumen_Clostridium_butyricum	inner_Blautia_producta	EX_h2s(e)	6	7.79517	-0.415886	GSM2354402
outer_Clostridium_butyricum	inner_Blautia_producta	EX_h2s(e)	6	7.81274	-0.415886	GSM2354402
inner_Clostridium_butyricum	inner_Blautia_producta	EX_h2s(e)	6	1.19818	-0.415886	GSM2354402
lumen_Escherichia_coli	inner_Blautia_producta	EX_h2s(e)	6	525.81	-0.415886	GSM2354402
outer_Escherichia_coli	inner_Blautia_producta	EX_h2s(e)	6	345.549	-0.415886	GSM2354402
inner_Escherichia_coli	inner_Blautia_producta	EX_h2s(e)	6	24.4499	-0.415886	GSM2354402
lumen_Clostridium_butyricum	lumen_Clostridium_ramosum	EX_h2s(e)	6	7.79517	-21.8336	GSM2354402
outer_Clostridium_butyricum	lumen_Clostridium_ramosum	EX_h2s(e)	6	7.81274	-21.8336	GSM2354402
inner_Clostridium_butyricum	lumen_Clostridium_ramosum	EX_h2s(e)	6	1.19818	-21.8336	GSM2354402
lumen_Escherichia_coli	lumen_Clostridium_ramosum	EX_h2s(e)	6	525.81	-21.8336	GSM2354402
outer_Escherichia_coli	lumen_Clostridium_ramosum	EX_h2s(e)	6	345.549	-21.8336	GSM2354402
inner_Escherichia_coli	lumen_Clostridium_ramosum	EX_h2s(e)	6	24.4499	-21.8336	GSM2354402
lumen_Clostridium_butyricum	outer_Clostridium_ramosum	EX_h2s(e)	6	7.79517	-11.712	GSM2354402
outer_Clostridium_butyricum	outer_Clostridium_ramosum	EX_h2s(e)	6	7.81274	-11.712	GSM2354402
inner_Clostridium_butyricum	outer_Clostridium_ramosum	EX_h2s(e)	6	1.19818	-11.712	GSM2354402
lumen_Escherichia_coli	outer_Clostridium_ramosum	EX_h2s(e)	6	525.81	-11.712	GSM2354402
outer_Escherichia_coli	outer_Clostridium_ramosum	EX_h2s(e)	6	345.549	-11.712	GSM2354402
inner_Escherichia_coli	outer_Clostridium_ramosum	EX_h2s(e)	6	24.4499	-11.712	GSM2354402
lumen_Clostridium_butyricum	inner_Clostridium_ramosum	EX_h2s(e)	6	7.79517	-1.51272	GSM2354402
outer_Clostridium_butyricum	inner_Clostridium_ramosum	EX_h2s(e)	6	7.81274	-1.51272	GSM2354402
inner_Clostridium_butyricum	inner_Clostridium_ramosum	EX_h2s(e)	6	1.19818	-1.51272	GSM2354402
lumen_Escherichia_coli	inner_Clostridium_ramosum	EX_h2s(e)	6	525.81	-1.51272	GSM2354402
outer_Escherichia_coli	inner_Clostridium_ramosum	EX_h2s(e)	6	345.549	-1.51272	GSM2354402
inner_Escherichia_coli	inner_Clostridium_ramosum	EX_h2s(e)	6	24.4499	-1.51272	GSM2354402
lumen_Anaerostipes_caccae	inner_Anaerostipes_caccae	EX_h(e)	1	69.8041	-1.59085	GSM2354402
outer_Anaerostipes_caccae	inner_Anaerostipes_caccae	EX_h(e)	1	37.2439	-1.59085	GSM2354402
lumen_Bacteroides_thetaiotaomicron	inner_Anaerostipes_caccae	EX_h(e)	1	144.507	-1.59085	GSM2354402
outer_Bacteroides_thetaiotaomicron	inner_Anaerostipes_caccae	EX_h(e)	1	123.116	-1.59085	GSM2354402
inner_Bacteroides_thetaiotaomicron	inner_Anaerostipes_caccae	EX_h(e)	1	21.2188	-1.59085	GSM2354402
lumen_Bifidobacterium_longum	inner_Anaerostipes_caccae	EX_h(e)	1	248.424	-1.59085	GSM2354402
outer_Bifidobacterium_longum	inner_Anaerostipes_caccae	EX_h(e)	1	189.685	-1.59085	GSM2354402
inner_Bifidobacterium_longum	inner_Anaerostipes_caccae	EX_h(e)	1	25.2126	-1.59085	GSM2354402
lumen_Blautia_producta	inner_Anaerostipes_caccae	EX_h(e)	1	129.966	-1.59085	GSM2354402
outer_Blautia_producta	inner_Anaerostipes_caccae	EX_h(e)	1	88.7342	-1.59085	GSM2354402
lumen_Clostridium_butyricum	inner_Anaerostipes_caccae	EX_h(e)	1	161.474	-1.59085	GSM2354402
outer_Clostridium_butyricum	inner_Anaerostipes_caccae	EX_h(e)	1	120.499	-1.59085	GSM2354402
inner_Clostridium_butyricum	inner_Anaerostipes_caccae	EX_h(e)	1	19.0432	-1.59085	GSM2354402
lumen_Clostridium_ramosum	inner_Anaerostipes_caccae	EX_h(e)	1	93.2078	-1.59085	GSM2354402
outer_Clostridium_ramosum	inner_Anaerostipes_caccae	EX_h(e)	1	51.7789	-1.59085	GSM2354402
inner_Clostridium_ramosum	inner_Anaerostipes_caccae	EX_h(e)	1	5.84415	-1.59085	GSM2354402
lumen_Escherichia_coli	inner_Anaerostipes_caccae	EX_h(e)	1	15.8558	-1.59085	GSM2354402
outer_Escherichia_coli	inner_Anaerostipes_caccae	EX_h(e)	1	4.09767	-1.59085	GSM2354402
lumen_Lactobacillus_plantarum	inner_Anaerostipes_caccae	EX_h(e)	1	166.537	-1.59085	GSM2354402
outer_Lactobacillus_plantarum	inner_Anaerostipes_caccae	EX_h(e)	1	106.026	-1.59085	GSM2354402
inner_Lactobacillus_plantarum	inner_Anaerostipes_caccae	EX_h(e)	1	22.406	-1.59085	GSM2354402
lumen_Anaerostipes_caccae	inner_Blautia_producta	EX_h(e)	1	69.8041	-1.59085	GSM2354402
outer_Anaerostipes_caccae	inner_Blautia_producta	EX_h(e)	1	37.2439	-1.59085	GSM2354402
lumen_Bacteroides_thetaiotaomicron	inner_Blautia_producta	EX_h(e)	1	144.507	-1.59085	GSM2354402
outer_Bacteroides_thetaiotaomicron	inner_Blautia_producta	EX_h(e)	1	123.116	-1.59085	GSM2354402
inner_Bacteroides_thetaiotaomicron	inner_Blautia_producta	EX_h(e)	1	21.2188	-1.59085	GSM2354402
lumen_Bifidobacterium_longum	inner_Blautia_producta	EX_h(e)	1	248.424	-1.59085	GSM2354402
outer_Bifidobacterium_longum	inner_Blautia_producta	EX_h(e)	1	189.685	-1.59085	GSM2354402
inner_Bifidobacterium_longum	inner_Blautia_producta	EX_h(e)	1	25.2126	-1.59085	GSM2354402
lumen_Blautia_producta	inner_Blautia_producta	EX_h(e)	1	129.966	-1.59085	GSM2354402
outer_Blautia_producta	inner_Blautia_producta	EX_h(e)	1	88.7342	-1.59085	GSM2354402
lumen_Clostridium_butyricum	inner_Blautia_producta	EX_h(e)	1	161.474	-1.59085	GSM2354402
outer_Clostridium_butyricum	inner_Blautia_producta	EX_h(e)	1	120.499	-1.59085	GSM2354402
inner_Clostridium_butyricum	inner_Blautia_producta	EX_h(e)	1	19.0432	-1.59085	GSM2354402
lumen_Clostridium_ramosum	inner_Blautia_producta	EX_h(e)	1	93.2078	-1.59085	GSM2354402
outer_Clostridium_ramosum	inner_Blautia_producta	EX_h(e)	1	51.7789	-1.59085	GSM2354402
inner_Clostridium_ramosum	inner_Blautia_producta	EX_h(e)	1	5.84415	-1.59085	GSM2354402
lumen_Escherichia_coli	inner_Blautia_producta	EX_h(e)	1	15.8558	-1.59085	GSM2354402
outer_Escherichia_coli	inner_Blautia_producta	EX_h(e)	1	4.09767	-1.59085	GSM2354402
lumen_Lactobacillus_plantarum	inner_Blautia_producta	EX_h(e)	1	166.537	-1.59085	GSM2354402
outer_Lactobacillus_plantarum	inner_Blautia_producta	EX_h(e)	1	106.026	-1.59085	GSM2354402
inner_Lactobacillus_plantarum	inner_Blautia_producta	EX_h(e)	1	22.406	-1.59085	GSM2354402
lumen_Anaerostipes_caccae	inner_Escherichia_coli	EX_h(e)	1	69.8041	-1.59085	GSM2354402
outer_Anaerostipes_caccae	inner_Escherichia_coli	EX_h(e)	1	37.2439	-1.59085	GSM2354402
lumen_Bacteroides_thetaiotaomicron	inner_Escherichia_coli	EX_h(e)	1	144.507	-1.59085	GSM2354402
outer_Bacteroides_thetaiotaomicron	inner_Escherichia_coli	EX_h(e)	1	123.116	-1.59085	GSM2354402
inner_Bacteroides_thetaiotaomicron	inner_Escherichia_coli	EX_h(e)	1	21.2188	-1.59085	GSM2354402
lumen_Bifidobacterium_longum	inner_Escherichia_coli	EX_h(e)	1	248.424	-1.59085	GSM2354402
outer_Bifidobacterium_longum	inner_Escherichia_coli	EX_h(e)	1	189.685	-1.59085	GSM2354402
inner_Bifidobacterium_longum	inner_Escherichia_coli	EX_h(e)	1	25.2126	-1.59085	GSM2354402
lumen_Blautia_producta	inner_Escherichia_coli	EX_h(e)	1	129.966	-1.59085	GSM2354402
outer_Blautia_producta	inner_Escherichia_coli	EX_h(e)	1	88.7342	-1.59085	GSM2354402
lumen_Clostridium_butyricum	inner_Escherichia_coli	EX_h(e)	1	161.474	-1.59085	GSM2354402
outer_Clostridium_butyricum	inner_Escherichia_coli	EX_h(e)	1	120.499	-1.59085	GSM2354402
inner_Clostridium_butyricum	inner_Escherichia_coli	EX_h(e)	1	19.0432	-1.59085	GSM2354402
lumen_Clostridium_ramosum	inner_Escherichia_coli	EX_h(e)	1	93.2078	-1.59085	GSM2354402
outer_Clostridium_ramosum	inner_Escherichia_coli	EX_h(e)	1	51.7789	-1.59085	GSM2354402
inner_Clostridium_ramosum	inner_Escherichia_coli	EX_h(e)	1	5.84415	-1.59085	GSM2354402
lumen_Escherichia_coli	inner_Escherichia_coli	EX_h(e)	1	15.8558	-1.59085	GSM2354402
outer_Escherichia_coli	inner_Escherichia_coli	EX_h(e)	1	4.09767	-1.59085	GSM2354402
lumen_Lactobacillus_plantarum	inner_Escherichia_coli	EX_h(e)	1	166.537	-1.59085	GSM2354402
outer_Lactobacillus_plantarum	inner_Escherichia_coli	EX_h(e)	1	106.026	-1.59085	GSM2354402
inner_Lactobacillus_plantarum	inner_Escherichia_coli	EX_h(e)	1	22.406	-1.59085	GSM2354402
recon2.2_GSM2354402	inner_Anaerostipes_caccae	EX_h2o(e)	1	42.3359	-80.5033	GSM2354402
recon2.2_GSM2354402	inner_Bacteroides_thetaiotaomicron	EX_h2o(e)	1	42.3359	-15.5992	GSM2354402
recon2.2_GSM2354402	inner_Bifidobacterium_longum	EX_h2o(e)	1	42.3359	-37.9963	GSM2354402
recon2.2_GSM2354402	inner_Blautia_producta	EX_h2o(e)	1	42.3359	-89.4612	GSM2354402
recon2.2_GSM2354402	inner_Clostridium_butyricum	EX_h2o(e)	1	42.3359	-42.8248	GSM2354402
recon2.2_GSM2354402	lumen_Clostridium_ramosum	EX_h2o(e)	1	42.3359	-67.6964	GSM2354402
recon2.2_GSM2354402	outer_Clostridium_ramosum	EX_h2o(e)	1	42.3359	-38.2478	GSM2354402
recon2.2_GSM2354402	inner_Clostridium_ramosum	EX_h2o(e)	1	42.3359	-58.0891	GSM2354402
recon2.2_GSM2354402	lumen_Escherichia_coli	EX_h2o(e)	1	42.3359	-1113.02	GSM2354402
recon2.2_GSM2354402	outer_Escherichia_coli	EX_h2o(e)	1	42.3359	-319.486	GSM2354402
recon2.2_GSM2354402	inner_Escherichia_coli	EX_h2o(e)	1	42.3359	-87.1746	GSM2354402
recon2.2_GSM2354402	inner_Lactobacillus_plantarum	EX_h2o(e)	1	42.3359	-29.0631	GSM2354402
inner_Bifidobacterium_longum	lumen_Escherichia_coli	EX_4abut(e)	2	10.3881	-0.00545459	GSM2354402
inner_Bifidobacterium_longum	outer_Escherichia_coli	EX_4abut(e)	2	10.3881	-0.00327276	GSM2354402
inner_Bifidobacterium_longum	inner_Escherichia_coli	EX_4abut(e)	2	10.3881	-0.00109092	GSM2354402
lumen_Bifidobacterium_longum	recon2.2_GSM2354402	EX_akg(e)	2	3.25463	-0.134026	GSM2354402
outer_Bifidobacterium_longum	recon2.2_GSM2354402	EX_akg(e)	2	2.84961	-0.134026	GSM2354402
lumen_Bifidobacterium_longum	lumen_Bacteroides_thetaiotaomicron	EX_akg(e)	2	3.25463	-0.0134026	GSM2354402
outer_Bifidobacterium_longum	lumen_Bacteroides_thetaiotaomicron	EX_akg(e)	2	2.84961	-0.0134026	GSM2354402
lumen_Bifidobacterium_longum	outer_Bacteroides_thetaiotaomicron	EX_akg(e)	2	3.25463	-0.00957329	GSM2354402
outer_Bifidobacterium_longum	outer_Bacteroides_thetaiotaomicron	EX_akg(e)	2	2.84961	-0.00957329	GSM2354402
lumen_Bifidobacterium_longum	inner_Bacteroides_thetaiotaomicron	EX_akg(e)	2	3.25463	-0.00191466	GSM2354402
outer_Bifidobacterium_longum	inner_Bacteroides_thetaiotaomicron	EX_akg(e)	2	2.84961	-0.00191466	GSM2354402
lumen_Bifidobacterium_longum	inner_Bifidobacterium_longum	EX_akg(e)	2	3.25463	-0.00191466	GSM2354402
outer_Bifidobacterium_longum	inner_Bifidobacterium_longum	EX_akg(e)	2	2.84961	-0.00191466	GSM2354402
lumen_Bifidobacterium_longum	lumen_Escherichia_coli	EX_akg(e)	2	3.25463	-0.00957329	GSM2354402
outer_Bifidobacterium_longum	lumen_Escherichia_coli	EX_akg(e)	2	2.84961	-0.00957329	GSM2354402
lumen_Bifidobacterium_longum	outer_Escherichia_coli	EX_akg(e)	2	3.25463	-0.00574398	GSM2354402
outer_Bifidobacterium_longum	outer_Escherichia_coli	EX_akg(e)	2	2.84961	-0.00574398	GSM2354402
lumen_Bifidobacterium_longum	inner_Escherichia_coli	EX_akg(e)	2	3.25463	-0.00191466	GSM2354402
outer_Bifidobacterium_longum	inner_Escherichia_coli	EX_akg(e)	2	2.84961	-0.00191466	GSM2354402
lumen_Clostridium_butyricum	recon2.2_GSM2354402	EX_ala_L(e)	2	6.00276	-0.443336	GSM2354402
outer_Clostridium_butyricum	recon2.2_GSM2354402	EX_ala_L(e)	2	2.84503	-0.443336	GSM2354402
inner_Clostridium_butyricum	recon2.2_GSM2354402	EX_ala_L(e)	2	0.829106	-0.443336	GSM2354402
lumen_Escherichia_coli	recon2.2_GSM2354402	EX_ala_L(e)	2	13.8175	-0.443336	GSM2354402
outer_Escherichia_coli	recon2.2_GSM2354402	EX_ala_L(e)	2	7.14552	-0.443336	GSM2354402
inner_Escherichia_coli	recon2.2_GSM2354402	EX_ala_L(e)	2	4.09488	-0.443336	GSM2354402
inner_Bifidobacterium_longum	recon2.2_GSM2354402	EX_gly(e)	2	2.79923	-0.0697956	GSM2354402
lumen_Clostridium_butyricum	recon2.2_GSM2354402	EX_gly(e)	2	3.79129	-0.0697956	GSM2354402
outer_Clostridium_butyricum	recon2.2_GSM2354402	EX_gly(e)	2	1.77258	-0.0697956	GSM2354402
inner_Clostridium_butyricum	recon2.2_GSM2354402	EX_gly(e)	2	0.485843	-0.0697956	GSM2354402
lumen_Escherichia_coli	recon2.2_GSM2354402	EX_gly(e)	2	6.99131	-0.0697956	GSM2354402
outer_Escherichia_coli	recon2.2_GSM2354402	EX_gly(e)	2	6.85098	-0.0697956	GSM2354402
inner_Bifidobacterium_longum	lumen_Anaerostipes_caccae	EX_gly(e)	2	2.79923	-0.00697956	GSM2354402
lumen_Clostridium_butyricum	lumen_Anaerostipes_caccae	EX_gly(e)	2	3.79129	-0.00697956	GSM2354402
outer_Clostridium_butyricum	lumen_Anaerostipes_caccae	EX_gly(e)	2	1.77258	-0.00697956	GSM2354402
inner_Clostridium_butyricum	lumen_Anaerostipes_caccae	EX_gly(e)	2	0.485843	-0.00697956	GSM2354402
lumen_Escherichia_coli	lumen_Anaerostipes_caccae	EX_gly(e)	2	6.99131	-0.00697956	GSM2354402
outer_Escherichia_coli	lumen_Anaerostipes_caccae	EX_gly(e)	2	6.85098	-0.00697956	GSM2354402
inner_Bifidobacterium_longum	outer_Anaerostipes_caccae	EX_gly(e)	2	2.79923	-0.00199416	GSM2354402
lumen_Clostridium_butyricum	outer_Anaerostipes_caccae	EX_gly(e)	2	3.79129	-0.00199416	GSM2354402
outer_Clostridium_butyricum	outer_Anaerostipes_caccae	EX_gly(e)	2	1.77258	-0.00199416	GSM2354402
inner_Clostridium_butyricum	outer_Anaerostipes_caccae	EX_gly(e)	2	0.485843	-0.00199416	GSM2354402
lumen_Escherichia_coli	outer_Anaerostipes_caccae	EX_gly(e)	2	6.99131	-0.00199416	GSM2354402
outer_Escherichia_coli	outer_Anaerostipes_caccae	EX_gly(e)	2	6.85098	-0.00199416	GSM2354402
inner_Bifidobacterium_longum	inner_Anaerostipes_caccae	EX_gly(e)	2	2.79923	-0.00099708	GSM2354402
lumen_Clostridium_butyricum	inner_Anaerostipes_caccae	EX_gly(e)	2	3.79129	-0.00099708	GSM2354402
outer_Clostridium_butyricum	inner_Anaerostipes_caccae	EX_gly(e)	2	1.77258	-0.00099708	GSM2354402
inner_Clostridium_butyricum	inner_Anaerostipes_caccae	EX_gly(e)	2	0.485843	-0.00099708	GSM2354402
lumen_Escherichia_coli	inner_Anaerostipes_caccae	EX_gly(e)	2	6.99131	-0.00099708	GSM2354402
outer_Escherichia_coli	inner_Anaerostipes_caccae	EX_gly(e)	2	6.85098	-0.00099708	GSM2354402
inner_Bifidobacterium_longum	lumen_Bifidobacterium_longum	EX_gly(e)	2	2.79923	-0.0049854	GSM2354402
lumen_Clostridium_butyricum	lumen_Bifidobacterium_longum	EX_gly(e)	2	3.79129	-0.0049854	GSM2354402
outer_Clostridium_butyricum	lumen_Bifidobacterium_longum	EX_gly(e)	2	1.77258	-0.0049854	GSM2354402
inner_Clostridium_butyricum	lumen_Bifidobacterium_longum	EX_gly(e)	2	0.485843	-0.0049854	GSM2354402
lumen_Escherichia_coli	lumen_Bifidobacterium_longum	EX_gly(e)	2	6.99131	-0.0049854	GSM2354402
outer_Escherichia_coli	lumen_Bifidobacterium_longum	EX_gly(e)	2	6.85098	-0.0049854	GSM2354402
inner_Bifidobacterium_longum	outer_Bifidobacterium_longum	EX_gly(e)	2	2.79923	-0.00398832	GSM2354402
lumen_Clostridium_butyricum	outer_Bifidobacterium_longum	EX_gly(e)	2	3.79129	-0.00398832	GSM2354402
outer_Clostridium_butyricum	outer_Bifidobacterium_longum	EX_gly(e)	2	1.77258	-0.00398832	GSM2354402
inner_Clostridium_butyricum	outer_Bifidobacterium_longum	EX_gly(e)	2	0.485843	-0.00398832	GSM2354402
lumen_Escherichia_coli	outer_Bifidobacterium_longum	EX_gly(e)	2	6.99131	-0.00398832	GSM2354402
outer_Escherichia_coli	outer_Bifidobacterium_longum	EX_gly(e)	2	6.85098	-0.00398832	GSM2354402
inner_Bifidobacterium_longum	lumen_Blautia_producta	EX_gly(e)	2	2.79923	-0.00598248	GSM2354402
lumen_Clostridium_butyricum	lumen_Blautia_producta	EX_gly(e)	2	3.79129	-0.00598248	GSM2354402
outer_Clostridium_butyricum	lumen_Blautia_producta	EX_gly(e)	2	1.77258	-0.00598248	GSM2354402
inner_Clostridium_butyricum	lumen_Blautia_producta	EX_gly(e)	2	0.485843	-0.00598248	GSM2354402
lumen_Escherichia_coli	lumen_Blautia_producta	EX_gly(e)	2	6.99131	-0.00598248	GSM2354402
outer_Escherichia_coli	lumen_Blautia_producta	EX_gly(e)	2	6.85098	-0.00598248	GSM2354402
inner_Bifidobacterium_longum	outer_Blautia_producta	EX_gly(e)	2	2.79923	-0.0049854	GSM2354402
lumen_Clostridium_butyricum	outer_Blautia_producta	EX_gly(e)	2	3.79129	-0.0049854	GSM2354402
outer_Clostridium_butyricum	outer_Blautia_producta	EX_gly(e)	2	1.77258	-0.0049854	GSM2354402
inner_Clostridium_butyricum	outer_Blautia_producta	EX_gly(e)	2	0.485843	-0.0049854	GSM2354402
lumen_Escherichia_coli	outer_Blautia_producta	EX_gly(e)	2	6.99131	-0.0049854	GSM2354402
outer_Escherichia_coli	outer_Blautia_producta	EX_gly(e)	2	6.85098	-0.0049854	GSM2354402
inner_Bifidobacterium_longum	inner_Blautia_producta	EX_gly(e)	2	2.79923	-0.00099708	GSM2354402
lumen_Clostridium_butyricum	inner_Blautia_producta	EX_gly(e)	2	3.79129	-0.00099708	GSM2354402
outer_Clostridium_butyricum	inner_Blautia_producta	EX_gly(e)	2	1.77258	-0.00099708	GSM2354402
inner_Clostridium_butyricum	inner_Blautia_producta	EX_gly(e)	2	0.485843	-0.00099708	GSM2354402
lumen_Escherichia_coli	inner_Blautia_producta	EX_gly(e)	2	6.99131	-0.00099708	GSM2354402
outer_Escherichia_coli	inner_Blautia_producta	EX_gly(e)	2	6.85098	-0.00099708	GSM2354402
inner_Bifidobacterium_longum	lumen_Clostridium_ramosum	EX_gly(e)	2	2.79923	-0.00598248	GSM2354402
lumen_Clostridium_butyricum	lumen_Clostridium_ramosum	EX_gly(e)	2	3.79129	-0.00598248	GSM2354402
outer_Clostridium_butyricum	lumen_Clostridium_ramosum	EX_gly(e)	2	1.77258	-0.00598248	GSM2354402
inner_Clostridium_butyricum	lumen_Clostridium_ramosum	EX_gly(e)	2	0.485843	-0.00598248	GSM2354402
lumen_Escherichia_coli	lumen_Clostridium_ramosum	EX_gly(e)	2	6.99131	-0.00598248	GSM2354402
outer_Escherichia_coli	lumen_Clostridium_ramosum	EX_gly(e)	2	6.85098	-0.00598248	GSM2354402
inner_Bifidobacterium_longum	outer_Clostridium_ramosum	EX_gly(e)	2	2.79923	-0.00199416	GSM2354402
lumen_Clostridium_butyricum	outer_Clostridium_ramosum	EX_gly(e)	2	3.79129	-0.00199416	GSM2354402
outer_Clostridium_butyricum	outer_Clostridium_ramosum	EX_gly(e)	2	1.77258	-0.00199416	GSM2354402
inner_Clostridium_butyricum	outer_Clostridium_ramosum	EX_gly(e)	2	0.485843	-0.00199416	GSM2354402
lumen_Escherichia_coli	outer_Clostridium_ramosum	EX_gly(e)	2	6.99131	-0.00199416	GSM2354402
outer_Escherichia_coli	outer_Clostridium_ramosum	EX_gly(e)	2	6.85098	-0.00199416	GSM2354402
inner_Bifidobacterium_longum	inner_Clostridium_ramosum	EX_gly(e)	2	2.79923	-0.00099708	GSM2354402
lumen_Clostridium_butyricum	inner_Clostridium_ramosum	EX_gly(e)	2	3.79129	-0.00099708	GSM2354402
outer_Clostridium_butyricum	inner_Clostridium_ramosum	EX_gly(e)	2	1.77258	-0.00099708	GSM2354402
inner_Clostridium_butyricum	inner_Clostridium_ramosum	EX_gly(e)	2	0.485843	-0.00099708	GSM2354402
lumen_Escherichia_coli	inner_Clostridium_ramosum	EX_gly(e)	2	6.99131	-0.00099708	GSM2354402
outer_Escherichia_coli	inner_Clostridium_ramosum	EX_gly(e)	2	6.85098	-0.00099708	GSM2354402
inner_Bifidobacterium_longum	lumen_Lactobacillus_plantarum	EX_gly(e)	2	2.79923	-0.0049854	GSM2354402
lumen_Clostridium_butyricum	lumen_Lactobacillus_plantarum	EX_gly(e)	2	3.79129	-0.0049854	GSM2354402
outer_Clostridium_butyricum	lumen_Lactobacillus_plantarum	EX_gly(e)	2	1.77258	-0.0049854	GSM2354402
inner_Clostridium_butyricum	lumen_Lactobacillus_plantarum	EX_gly(e)	2	0.485843	-0.0049854	GSM2354402
lumen_Escherichia_coli	lumen_Lactobacillus_plantarum	EX_gly(e)	2	6.99131	-0.0049854	GSM2354402
outer_Escherichia_coli	lumen_Lactobacillus_plantarum	EX_gly(e)	2	6.85098	-0.0049854	GSM2354402
inner_Bifidobacterium_longum	outer_Lactobacillus_plantarum	EX_gly(e)	2	2.79923	-0.00398832	GSM2354402
lumen_Clostridium_butyricum	outer_Lactobacillus_plantarum	EX_gly(e)	2	3.79129	-0.00398832	GSM2354402
outer_Clostridium_butyricum	outer_Lactobacillus_plantarum	EX_gly(e)	2	1.77258	-0.00398832	GSM2354402
inner_Clostridium_butyricum	outer_Lactobacillus_plantarum	EX_gly(e)	2	0.485843	-0.00398832	GSM2354402
lumen_Escherichia_coli	outer_Lactobacillus_plantarum	EX_gly(e)	2	6.99131	-0.00398832	GSM2354402
outer_Escherichia_coli	outer_Lactobacillus_plantarum	EX_gly(e)	2	6.85098	-0.00398832	GSM2354402
inner_Bifidobacterium_longum	inner_Lactobacillus_plantarum	EX_gly(e)	2	2.79923	-0.00099708	GSM2354402
lumen_Clostridium_butyricum	inner_Lactobacillus_plantarum	EX_gly(e)	2	3.79129	-0.00099708	GSM2354402
outer_Clostridium_butyricum	inner_Lactobacillus_plantarum	EX_gly(e)	2	1.77258	-0.00099708	GSM2354402
inner_Clostridium_butyricum	inner_Lactobacillus_plantarum	EX_gly(e)	2	0.485843	-0.00099708	GSM2354402
lumen_Escherichia_coli	inner_Lactobacillus_plantarum	EX_gly(e)	2	6.99131	-0.00099708	GSM2354402
outer_Escherichia_coli	inner_Lactobacillus_plantarum	EX_gly(e)	2	6.85098	-0.00099708	GSM2354402
lumen_Anaerostipes_caccae	inner_Escherichia_coli	EX_h(e)	2	107.657	-2.12477	GSM2354402
outer_Anaerostipes_caccae	inner_Escherichia_coli	EX_h(e)	2	19.2242	-2.12477	GSM2354402
inner_Anaerostipes_caccae	inner_Escherichia_coli	EX_h(e)	2	8.89745	-2.12477	GSM2354402
lumen_Bacteroides_thetaiotaomicron	inner_Escherichia_coli	EX_h(e)	2	225.047	-2.12477	GSM2354402
outer_Bacteroides_thetaiotaomicron	inner_Escherichia_coli	EX_h(e)	2	176.537	-2.12477	GSM2354402
inner_Bacteroides_thetaiotaomicron	inner_Escherichia_coli	EX_h(e)	2	14.2925	-2.12477	GSM2354402
lumen_Bifidobacterium_longum	inner_Escherichia_coli	EX_h(e)	2	216.437	-2.12477	GSM2354402
outer_Bifidobacterium_longum	inner_Escherichia_coli	EX_h(e)	2	189.334	-2.12477	GSM2354402
inner_Bifidobacterium_longum	inner_Escherichia_coli	EX_h(e)	2	36.3677	-2.12477	GSM2354402
lumen_Blautia_producta	inner_Escherichia_coli	EX_h(e)	2	126.569	-2.12477	GSM2354402
outer_Blautia_producta	inner_Escherichia_coli	EX_h(e)	2	110.408	-2.12477	GSM2354402
inner_Blautia_producta	inner_Escherichia_coli	EX_h(e)	2	4.0038	-2.12477	GSM2354402
lumen_Clostridium_butyricum	inner_Escherichia_coli	EX_h(e)	2	311.802	-2.12477	GSM2354402
outer_Clostridium_butyricum	inner_Escherichia_coli	EX_h(e)	2	145.658	-2.12477	GSM2354402
inner_Clostridium_butyricum	inner_Escherichia_coli	EX_h(e)	2	40.0506	-2.12477	GSM2354402
lumen_Clostridium_ramosum	inner_Escherichia_coli	EX_h(e)	2	111.615	-2.12477	GSM2354402
outer_Clostridium_ramosum	inner_Escherichia_coli	EX_h(e)	2	30.3661	-2.12477	GSM2354402
inner_Clostridium_ramosum	inner_Escherichia_coli	EX_h(e)	2	19.1867	-2.12477	GSM2354402
lumen_Escherichia_coli	inner_Escherichia_coli	EX_h(e)	2	12.5823	-2.12477	GSM2354402
outer_Escherichia_coli	inner_Escherichia_coli	EX_h(e)	2	11.7678	-2.12477	GSM2354402
lumen_Lactobacillus_plantarum	inner_Escherichia_coli	EX_h(e)	2	237.256	-2.12477	GSM2354402
outer_Lactobacillus_plantarum	inner_Escherichia_coli	EX_h(e)	2	203.682	-2.12477	GSM2354402
inner_Lactobacillus_plantarum	inner_Escherichia_coli	EX_h(e)	2	52.6815	-2.12477	GSM2354402
recon2.2_GSM2354402	inner_Bifidobacterium_longum	EX_h2o(e)	2	202.095	-20.387	GSM2354402
recon2.2_GSM2354402	lumen_Clostridium_ramosum	EX_h2o(e)	2	202.095	-82.3209	GSM2354402
recon2.2_GSM2354402	outer_Clostridium_ramosum	EX_h2o(e)	2	202.095	-22.4213	GSM2354402
recon2.2_GSM2354402	inner_Clostridium_ramosum	EX_h2o(e)	2	202.095	-14.1518	GSM2354402
recon2.2_GSM2354402	lumen_Escherichia_coli	EX_h2o(e)	2	202.095	-834.861	GSM2354402
recon2.2_GSM2354402	outer_Escherichia_coli	EX_h2o(e)	2	202.095	-548.173	GSM2354402
recon2.2_GSM2354402	inner_Escherichia_coli	EX_h2o(e)	2	202.095	-88.3774	GSM2354402
lumen_Lactobacillus_plantarum	lumen_Escherichia_coli	EX_lac_D(e)	2	103.705	-0.137929	GSM2354402
outer_Lactobacillus_plantarum	lumen_Escherichia_coli	EX_lac_D(e)	2	89.1486	-0.137929	GSM2354402
inner_Lactobacillus_plantarum	lumen_Escherichia_coli	EX_lac_D(e)	2	23.0277	-0.137929	GSM2354402
lumen_Bifidobacterium_longum	recon2.2_GSM2354402	EX_lac_L(e)	2	70.4501	-0.488671	GSM2354402
outer_Bifidobacterium_longum	recon2.2_GSM2354402	EX_lac_L(e)	2	61.6063	-0.488671	GSM2354402
lumen_Bifidobacterium_longum	lumen_Escherichia_coli	EX_lac_L(e)	2	70.4501	-0.0139619	GSM2354402
outer_Bifidobacterium_longum	lumen_Escherichia_coli	EX_lac_L(e)	2	61.6063	-0.0139619	GSM2354402
lumen_Blautia_producta	lumen_Escherichia_coli	EX_orn(e)	2	23.4828	-0.0364883	GSM2354402
outer_Blautia_producta	lumen_Escherichia_coli	EX_orn(e)	2	19.5686	-0.0364883	GSM2354402
inner_Blautia_producta	lumen_Escherichia_coli	EX_orn(e)	2	3.95915	-0.0364883	GSM2354402
lumen_Blautia_producta	outer_Escherichia_coli	EX_orn(e)	2	23.4828	-0.0182441	GSM2354402
outer_Blautia_producta	outer_Escherichia_coli	EX_orn(e)	2	19.5686	-0.0182441	GSM2354402
inner_Blautia_producta	outer_Escherichia_coli	EX_orn(e)	2	3.95915	-0.0182441	GSM2354402
lumen_Blautia_producta	lumen_Lactobacillus_plantarum	EX_orn(e)	2	23.4828	-0.044008	GSM2354402
outer_Blautia_producta	lumen_Lactobacillus_plantarum	EX_orn(e)	2	19.5686	-0.044008	GSM2354402
inner_Blautia_producta	lumen_Lactobacillus_plantarum	EX_orn(e)	2	3.95915	-0.044008	GSM2354402
lumen_Blautia_producta	outer_Lactobacillus_plantarum	EX_orn(e)	2	23.4828	-0.0364883	GSM2354402
outer_Blautia_producta	outer_Lactobacillus_plantarum	EX_orn(e)	2	19.5686	-0.0364883	GSM2354402
inner_Blautia_producta	outer_Lactobacillus_plantarum	EX_orn(e)	2	3.95915	-0.0364883	GSM2354402
lumen_Blautia_producta	inner_Lactobacillus_plantarum	EX_orn(e)	2	23.4828	-0.00912207	GSM2354402
outer_Blautia_producta	inner_Lactobacillus_plantarum	EX_orn(e)	2	19.5686	-0.00912207	GSM2354402
inner_Blautia_producta	inner_Lactobacillus_plantarum	EX_orn(e)	2	3.95915	-0.00912207	GSM2354402
lumen_Blautia_producta	recon2.2_GSM2354402	EX_ppa(e)	2	0.0619293	-0.499359	GSM2354402
outer_Blautia_producta	recon2.2_GSM2354402	EX_ppa(e)	2	0.0516246	-0.499359	GSM2354402
lumen_Clostridium_butyricum	recon2.2_GSM2354402	EX_ppa(e)	2	7.47726	-0.499359	GSM2354402
outer_Clostridium_butyricum	recon2.2_GSM2354402	EX_ppa(e)	2	3.49539	-0.499359	GSM2354402
inner_Clostridium_butyricum	recon2.2_GSM2354402	EX_ppa(e)	2	0.957565	-0.499359	GSM2354402
lumen_Escherichia_coli	recon2.2_GSM2354402	EX_ppa(e)	2	0.0615794	-0.499359	GSM2354402
outer_Escherichia_coli	recon2.2_GSM2354402	EX_ppa(e)	2	0.0608183	-0.499359	GSM2354402
lumen_Anaerostipes_caccae	recon2.2_GSM2354402	EX_succ(e)	2	4.29625	-14.1571	GSM2354402
outer_Anaerostipes_caccae	recon2.2_GSM2354402	EX_succ(e)	2	0.721877	-14.1571	GSM2354402
inner_Anaerostipes_caccae	recon2.2_GSM2354402	EX_succ(e)	2	0.361561	-14.1571	GSM2354402
lumen_Bacteroides_thetaiotaomicron	recon2.2_GSM2354402	EX_succ(e)	2	117.65	-14.1571	GSM2354402
outer_Bacteroides_thetaiotaomicron	recon2.2_GSM2354402	EX_succ(e)	2	95.2756	-14.1571	GSM2354402
inner_Bacteroides_thetaiotaomicron	recon2.2_GSM2354402	EX_succ(e)	2	7.71938	-14.1571	GSM2354402
lumen_Blautia_producta	recon2.2_GSM2354402	EX_succ(e)	2	117.468	-14.1571	GSM2354402
outer_Blautia_producta	recon2.2_GSM2354402	EX_succ(e)	2	99.1263	-14.1571	GSM2354402
inner_Blautia_producta	recon2.2_GSM2354402	EX_succ(e)	2	5.85929	-14.1571	GSM2354402
lumen_Clostridium_butyricum	recon2.2_GSM2354402	EX_succ(e)	2	5.586	-14.1571	GSM2354402
outer_Clostridium_butyricum	recon2.2_GSM2354402	EX_succ(e)	2	2.46372	-14.1571	GSM2354402
inner_Clostridium_butyricum	recon2.2_GSM2354402	EX_succ(e)	2	0.616122	-14.1571	GSM2354402
lumen_Clostridium_ramosum	recon2.2_GSM2354402	EX_succ(e)	2	0.863614	-14.1571	GSM2354402
outer_Clostridium_ramosum	recon2.2_GSM2354402	EX_succ(e)	2	0.233956	-14.1571	GSM2354402
inner_Clostridium_ramosum	recon2.2_GSM2354402	EX_succ(e)	2	0.148544	-14.1571	GSM2354402
lumen_Escherichia_coli	recon2.2_GSM2354402	EX_succ(e)	2	158.341	-14.1571	GSM2354402
outer_Escherichia_coli	recon2.2_GSM2354402	EX_succ(e)	2	94.4119	-14.1571	GSM2354402
inner_Escherichia_coli	recon2.2_GSM2354402	EX_succ(e)	2	23.2642	-14.1571	GSM2354402
lumen_Lactobacillus_plantarum	recon2.2_GSM2354402	EX_succ(e)	2	3.68928	-14.1571	GSM2354402
outer_Lactobacillus_plantarum	recon2.2_GSM2354402	EX_succ(e)	2	3.11559	-14.1571	GSM2354402
inner_Lactobacillus_plantarum	recon2.2_GSM2354402	EX_succ(e)	2	0.820648	-14.1571	GSM2354402
lumen_Clostridium_ramosum	lumen_Anaerostipes_caccae	EX_fum(e)	2	0.932755	-0.00277753	GSM2354402
outer_Clostridium_ramosum	lumen_Anaerostipes_caccae	EX_fum(e)	2	0.25266	-0.00277753	GSM2354402
inner_Clostridium_ramosum	lumen_Anaerostipes_caccae	EX_fum(e)	2	0.160438	-0.00277753	GSM2354402
lumen_Clostridium_ramosum	outer_Anaerostipes_caccae	EX_fum(e)	2	0.932755	-0.00079358	GSM2354402
outer_Clostridium_ramosum	outer_Anaerostipes_caccae	EX_fum(e)	2	0.25266	-0.00079358	GSM2354402
inner_Clostridium_ramosum	outer_Anaerostipes_caccae	EX_fum(e)	2	0.160438	-0.00079358	GSM2354402
lumen_Clostridium_ramosum	inner_Anaerostipes_caccae	EX_fum(e)	2	0.932755	-0.00039679	GSM2354402
outer_Clostridium_ramosum	inner_Anaerostipes_caccae	EX_fum(e)	2	0.25266	-0.00039679	GSM2354402
inner_Clostridium_ramosum	inner_Anaerostipes_caccae	EX_fum(e)	2	0.160438	-0.00039679	GSM2354402
lumen_Clostridium_ramosum	lumen_Bacteroides_thetaiotaomicron	EX_fum(e)	2	0.932755	-0.00277753	GSM2354402
outer_Clostridium_ramosum	lumen_Bacteroides_thetaiotaomicron	EX_fum(e)	2	0.25266	-0.00277753	GSM2354402
inner_Clostridium_ramosum	lumen_Bacteroides_thetaiotaomicron	EX_fum(e)	2	0.160438	-0.00277753	GSM2354402
lumen_Clostridium_ramosum	outer_Bacteroides_thetaiotaomicron	EX_fum(e)	2	0.932755	-0.00198395	GSM2354402
outer_Clostridium_ramosum	outer_Bacteroides_thetaiotaomicron	EX_fum(e)	2	0.25266	-0.00198395	GSM2354402
inner_Clostridium_ramosum	outer_Bacteroides_thetaiotaomicron	EX_fum(e)	2	0.160438	-0.00198395	GSM2354402
lumen_Clostridium_ramosum	inner_Bacteroides_thetaiotaomicron	EX_fum(e)	2	0.932755	-0.00039679	GSM2354402
outer_Clostridium_ramosum	inner_Bacteroides_thetaiotaomicron	EX_fum(e)	2	0.25266	-0.00039679	GSM2354402
inner_Clostridium_ramosum	inner_Bacteroides_thetaiotaomicron	EX_fum(e)	2	0.160438	-0.00039679	GSM2354402
lumen_Clostridium_ramosum	lumen_Blautia_producta	EX_fum(e)	2	0.932755	-0.00238074	GSM2354402
outer_Clostridium_ramosum	lumen_Blautia_producta	EX_fum(e)	2	0.25266	-0.00238074	GSM2354402
inner_Clostridium_ramosum	lumen_Blautia_producta	EX_fum(e)	2	0.160438	-0.00238074	GSM2354402
lumen_Clostridium_ramosum	outer_Blautia_producta	EX_fum(e)	2	0.932755	-0.00198395	GSM2354402
outer_Clostridium_ramosum	outer_Blautia_producta	EX_fum(e)	2	0.25266	-0.00198395	GSM2354402
inner_Clostridium_ramosum	outer_Blautia_producta	EX_fum(e)	2	0.160438	-0.00198395	GSM2354402
lumen_Clostridium_ramosum	inner_Blautia_producta	EX_fum(e)	2	0.932755	-0.00039679	GSM2354402
outer_Clostridium_ramosum	inner_Blautia_producta	EX_fum(e)	2	0.25266	-0.00039679	GSM2354402
inner_Clostridium_ramosum	inner_Blautia_producta	EX_fum(e)	2	0.160438	-0.00039679	GSM2354402
lumen_Clostridium_ramosum	lumen_Escherichia_coli	EX_fum(e)	2	0.932755	-0.00198395	GSM2354402
outer_Clostridium_ramosum	lumen_Escherichia_coli	EX_fum(e)	2	0.25266	-0.00198395	GSM2354402
inner_Clostridium_ramosum	lumen_Escherichia_coli	EX_fum(e)	2	0.160438	-0.00198395	GSM2354402
lumen_Clostridium_ramosum	outer_Escherichia_coli	EX_fum(e)	2	0.932755	-0.00119037	GSM2354402
outer_Clostridium_ramosum	outer_Escherichia_coli	EX_fum(e)	2	0.25266	-0.00119037	GSM2354402
inner_Clostridium_ramosum	outer_Escherichia_coli	EX_fum(e)	2	0.160438	-0.00119037	GSM2354402
lumen_Clostridium_ramosum	inner_Escherichia_coli	EX_fum(e)	2	0.932755	-0.00039679	GSM2354402
outer_Clostridium_ramosum	inner_Escherichia_coli	EX_fum(e)	2	0.25266	-0.00039679	GSM2354402
inner_Clostridium_ramosum	inner_Escherichia_coli	EX_fum(e)	2	0.160438	-0.00039679	GSM2354402
inner_Bifidobacterium_longum	lumen_Anaerostipes_caccae	EX_h2s(e)	2	7.63012	-0.154523	GSM2354402
lumen_Clostridium_butyricum	lumen_Anaerostipes_caccae	EX_h2s(e)	2	1.0465	-0.154523	GSM2354402
outer_Clostridium_butyricum	lumen_Anaerostipes_caccae	EX_h2s(e)	2	0.540532	-0.154523	GSM2354402
inner_Clostridium_butyricum	lumen_Anaerostipes_caccae	EX_h2s(e)	2	0.194926	-0.154523	GSM2354402
lumen_Escherichia_coli	lumen_Anaerostipes_caccae	EX_h2s(e)	2	19.5651	-0.154523	GSM2354402
outer_Escherichia_coli	lumen_Anaerostipes_caccae	EX_h2s(e)	2	17.4525	-0.154523	GSM2354402
inner_Escherichia_coli	lumen_Anaerostipes_caccae	EX_h2s(e)	2	4.09549	-0.154523	GSM2354402
inner_Bifidobacterium_longum	outer_Anaerostipes_caccae	EX_h2s(e)	2	7.63012	-0.0441495	GSM2354402
lumen_Clostridium_butyricum	outer_Anaerostipes_caccae	EX_h2s(e)	2	1.0465	-0.0441495	GSM2354402
outer_Clostridium_butyricum	outer_Anaerostipes_caccae	EX_h2s(e)	2	0.540532	-0.0441495	GSM2354402
inner_Clostridium_butyricum	outer_Anaerostipes_caccae	EX_h2s(e)	2	0.194926	-0.0441495	GSM2354402
lumen_Escherichia_coli	outer_Anaerostipes_caccae	EX_h2s(e)	2	19.5651	-0.0441495	GSM2354402
outer_Escherichia_coli	outer_Anaerostipes_caccae	EX_h2s(e)	2	17.4525	-0.0441495	GSM2354402
inner_Escherichia_coli	outer_Anaerostipes_caccae	EX_h2s(e)	2	4.09549	-0.0441495	GSM2354402
inner_Bifidobacterium_longum	inner_Anaerostipes_caccae	EX_h2s(e)	2	7.63012	-0.0220748	GSM2354402
[truncated: 49,545 more rows]
